# Supplementary material for: Integrated genomic, transcriptomic, and epigenetic analyses identify a leukotriene synthesis-related M2 macrophage gene signature that predicts prognosis and treatment vulnerability in gliomas
Source: Front Immunol. 2022 Sep 8;13:970702. doi: 10.3389/fimmu.2022.970702 (PMC9493442; doi:10.3389/fimmu.2022.970702)
Supplement: Supplementary file 2 [file Table_1.xlsx]

## Sheet: M2_signatures
GC			HDL			IFNB			IFNG			IL4			IL13			PGE2			TPP			TNFA
Gene	Hit		Gene	Hit		Gene	Hit		Gene	Hit		Gene	Hit		Gene	Hit		Gene	Hit		Gene	Hit		Gene	Hit
MMP9	pos		RNASE1	pos		CXCL5	pos		PPBP	pos		S100A8	pos		S100A9	pos		MARCO	pos		RNASE1	pos		RNASE1	pos
CD1B	pos		S100A8	pos		PPBP	pos		MS4A6A	pos		S100A9	pos		S100A8	pos		FBP1	pos		CD1B	pos		MS4A6A	pos
SPP1	pos		HSPA6	pos		SULF2	pos		SLCO2B1	pos		CXCL5	pos		CD14	pos		S100A8	pos		LPL	pos		CFD	pos
HSPA1B	pos		CFD	pos		XPNPEP3	pos		F13A1	pos		CD14	pos		CXCL5	pos		LPL	pos		SPP1	pos		F13A1	pos
IL1RN	pos		CXCL5	pos		HLA-DRB6	pos		COLEC12	pos		FCN1	pos		CD163	pos		LGALS3	pos		APOC1	pos		FCN1	pos
CXCL5	pos		COLEC12	pos		FTH1P3	pos		RNASE1	pos		CYBB	pos		CTSD	pos		HLA-DRB6	pos		CST3	pos		HLA-DRB1	pos
RGCC	pos		CD14	pos		RPL9	pos		APOE	pos		MCEMP1	pos		APOE	pos		RPLP1	pos		APOE	pos		LGALS3	pos
HK2	pos		MS4A6A	pos		PTMA	pos		CCL23	pos		CD163	pos		GRN	pos		A2M	pos		MARCO	pos		MS4A4A	pos
MMP12	pos		CD163	pos		HSPA1B	pos		CD36	pos		PPBP	pos		CYBB	pos		ANXA2P1	pos		S100A4	pos		S100A8	pos
PPBP	pos		ZFP36L1	pos		HLA-DRB3	pos		CD163	pos		CCL2	pos		ACTB	pos		SERPINA1	pos		C1QB	pos		C1QB	pos
HLA-DRB5	pos		FCGR2B	pos		P4HA1	pos		FUCA1	pos		CYP27A1	pos		PIM1	pos		PTMA	pos		LIPA	pos		HLA-DRB6	pos
SGK1	pos		F13A1	pos		DMC1	pos		MS4A4A	pos		APOE	pos		VSIG4	pos		KLF4	pos		CD52	pos		LIPA	pos
IL4I1	pos		PPBP	pos		ZFP36L1	pos		FAM198B	pos		TMEM173	pos		CD74	pos		SPP1	pos		A2M	pos		CD36	pos
SLC2A1	pos		SULF2	pos		ITPK1-AS1	pos		APOC1	pos		PIM1	pos		TMEM173	pos		RPL37A	pos		CFD	pos		ANKRD33	pos
EGR2	pos		CXCL2	pos		HK2	pos		SEPP1	pos		VSIG4	pos		C5AR1	pos		RPL23AP64	pos		IFI6	pos		FUCA1	pos
SCD	pos		S100A9	pos		HSPA6	pos		FOLR2	pos		CTSD	pos		IL7R	pos		MCEMP1	pos		EVL	pos		ANXA2P1	pos
ADAM8	pos		MT1G	pos		PABPC1	pos		STAB1	pos		CXCL2	pos		SERPINA1	pos		HK2	pos		CD36	pos		SLCO2B1	pos
CLEC5A	pos		RNASE4	pos		CDKN2AIPNL	pos		CPVL	pos		CLEC5A	pos		ALDOA	pos		HSPB1	pos			pos		PTMA	pos
EGR1	pos		KLF4	pos		ZNF549	pos		CCL13	pos		ADAMDEC1	pos		MCEMP1	pos		RPL9	pos		FABP5	pos		NFE2	pos
CCND2	pos		FCGR2A	pos		RPL23	pos		TGFBI	pos		C5AR1	pos		CYBA	pos		SULF2	pos		FBP1	pos		CCL2	pos
IFI6	pos		C1QC	pos		RPS28	pos		PLAU	pos		APOC1	pos		CYP27A1	pos		EGR2	pos		GPNMB	pos		LGMN	pos
CXCL8	pos		MS4A4A	pos		NLRP8	pos		CYBRD1	pos		ALDH1A1	pos		CCL2	pos		FTH1P3	pos		CLEC12A	pos		ACP5	pos
ENO2	pos		P4HA1	pos		LYZ	pos		S100A4	pos		OLR1	pos		PNKD	pos		RPS28	pos		CCL2	pos		KLF4	pos
IL1B	pos		CD74	pos		NBPF10	pos		SVIL	pos		HBEGF	pos		STXBP2	pos		PABPC1	pos		LY6E	pos		CXCL2	pos
FBP1	pos		HSPA1A	pos		RPLP1	pos		IL7R	pos		ANKRD33	pos		CD37	pos		RPL23	pos		NFE2	pos		SEPP1	pos
ICAM3	pos		DUSP1	pos		ZNF14	pos		CTSC	pos		SERPINA1	pos		FCN1	pos		TMEM173	pos		CTSD	pos		RPLP1	pos
HLA-DRB1	pos		HLA-DRB3	pos		TCAF1	pos		CXCL5	pos		FCGR1B	pos		HLA-DRB1	pos		SLFN11	pos		ANXA2P1	pos		HLA-DRB3	pos
ALDH1A2	pos		FCN1	pos		CD74	pos		RBP1	pos		MARCO	pos		GRINA	pos		EIF3M	pos		TUBA1A	pos		FOLR2	pos
CA2	pos		PABPC1	pos		MCMDC2	pos		CFD	pos		IL7R	pos		ENG	pos		CAPZA1	pos		MS4A6A	pos		PPBP	pos
SULF2	pos		FOLR2	pos		FCGR2B	pos		PON2	pos		IL1B	pos		SLCO2B1	pos		FRG1	pos		CAMK1	pos		CAT	pos
C15orf48	pos		ANG	pos		BLZF1	pos		CYP27A1	pos		LYZ	pos		PGD	pos		SUMO2	pos		SEPP1	pos		NLRP8	pos
HSD11B1	pos		CD37	pos		HSPA1A	pos		OLFML2B	pos		LTA4H	pos		ACTG1	pos		ACTR3	pos		CCL13	pos		CCL13	pos
AK4	pos		RPL9	pos		METTL21A	pos		LPL	pos		SNTB1	pos		C1QC	pos		MYC	pos		FOLR2	pos		CPVL	pos
PKM	pos		BEX3	pos		RPS27	pos		AGRP	pos		FCGR1A	pos		ATP6V0D1	pos		NLRP8	pos		ACP5	pos		CDKN2AIPNL	pos
MOB3B	pos		HLA-DRB1	pos		AOC4P	pos		MCEMP1	pos		GPNMB	pos		PGAM1	pos		UQCRH	pos		C1QC	pos		CTSD	pos
ZNF385A	pos		HMGB2	pos		RPL23AP64	pos		PLTP	pos		CD37	pos		PPBP	pos		S100A9	pos		F13A1	pos		COLEC12	pos
SLC2A14	pos		RPL23AP64	pos		RPS15A	pos		CHST13	pos		CXCL8	pos		RBP1	pos		PTGES3	pos		HSPB1	pos		GPNMB	pos
CD1A	pos		BNIP3L	pos		RPS15	pos		CYTL1	pos		SLC11A1	pos		ALDH1A1	pos		PAPSS1	pos		VSIG4	pos		STAB1	pos
FSCN1	pos		CD300A	pos		CRIP1	pos		ATP8B4	pos		RBP1	pos		NCF4	pos		HMGB2	pos		MNDA	pos		ITPK1-AS1	pos
PTPRE	pos		NFE2	pos		PYGL	pos		S100A8	pos		FPR1	pos		FCGR1B	pos		NCF2	pos		CD163	pos		S100A4	pos
CD1E	pos		MT1A	pos		HLA-DRB1	pos		GPR183	pos		COLEC12	pos		PKM	pos		SLC2A14	pos		ANKRD33	pos		MAFB	pos
HBEGF	pos		ABCA1	pos		GAPDH	pos		PDGFC	pos		PNKD	pos		FUCA1	pos		RTN4	pos		HLA-DRB6	pos		ZNF549	pos
INSIG1	pos		PTMA	pos		MCM8	pos		ACTB	pos		NFKBIZ	pos		CTSA	pos		FAM162A	pos		CHCHD10	pos		HMGB2	pos
DCSTAMP	pos		NBPF10	pos		OCIAD1	pos		PCOLCE2	pos		DNASE2	pos		TSPO	pos		PIK3AP1	pos		PTPRO	pos		DMC1	pos
HCST	pos		CST3	pos		PFN1	pos		DCAF6	pos		JAKMIP2	pos		HCG4	pos		RPS27	pos		ACOT7	pos		EID2B	pos
BNIP3	pos		BTG1	pos		EID2B	pos		TMEM173	pos		CD300LF	pos		SNTB1	pos		ID2	pos		KLF4	pos		XPNPEP3	pos
EVL	pos		CD69	pos		MIF	pos		CAT	pos		AGRP	pos		GPNMB	pos		LTA4H	pos		DPEP2	pos		CAPZA1	pos
PFKP	pos		SEPP1	pos		HACD4	pos		ID3	pos		BEX3	pos		LY6E	pos		TNFSF14	pos		FUCA1	pos		ZNF14	pos
TACSTD2	pos		ZFP36	pos		RPS3A	pos		PMP22	pos		ENPP4	pos		PLAUR	pos		FABP5	pos		PLTP	pos		RPL23AP64	pos
ALDOA	pos		RPLP1	pos		SLC25A51	pos		MARCO	pos		AKR1C3	pos		LTA4H	pos		GNA13	pos		CHST13	pos		SULF2	pos
NDP	pos		ADSSL1	pos		SPTLC1	pos		AIF1	pos		MT1G	pos		ENPP4	pos		GNG10	pos		DDIAS	pos		HACD4	pos
CAMK1	pos		FUCA1	pos		CRCP	pos		C1QC	pos		DFNA5	pos		MS4A7	pos		ZFP36L1	pos		DCSTAMP	pos		CEBPD	pos
ASAP1	pos		RPS3A	pos		DTWD2	pos		CLEC4A	pos		PMP22	pos		BSG	pos		CDKN2AIPNL	pos		EGR2	pos		C1QC	pos
FCRLB	pos		RPL23	pos		CXCL2	pos		ALOX5AP	pos		AQP9	pos		FPR1	pos		NBPF10	pos		C1QA	pos		AOC4P	pos
TSC22D1	pos		PYGL	pos		SLC2A14	pos		TNFSF12	pos		SEPP1	pos		UCP2	pos		METTL21A	pos		CD37	pos		SUMO2	pos
HSPA6	pos		GPR183	pos		MSH3	pos		CCL17	pos		CTSL	pos		ARHGAP30	pos		BNIP3L	pos		LGALS3	pos		HLA-DQB1	pos
TMEM158	pos		HLA-DQB1	pos		CD37	pos		CST3	pos		DUSP6	pos		COLEC12	pos		SNHG5	pos		FCGR1B	pos		CYP27A1	pos
LY6E	pos		RPS27	pos		HLA-A	pos		ITGB5	pos		FOLR3	pos		ZYX	pos		P4HA1	pos		STAB1	pos		DDX51	pos
TPI1	pos		CEBPD	pos		TUBA3FP	pos		GSTP1	pos		MT1F	pos		LSP1	pos		MIF	pos		HSPA1B	pos		NBPF10	pos
JAKMIP2	pos		CAT	pos		NCF2	pos		CD302	pos		FOLR2	pos		OPN3	pos		ADAMDEC1	pos		NUPR1	pos		DTWD2	pos
GPAT3	pos		DUSP6	pos		RPL37A	pos		NREP	pos		ENG	pos		HLA-DRB5	pos		RPS3A	pos		MS4A4A	pos		BLZF1	pos
SERPINA1	pos		GNA13	pos		GABPB2	pos		S100A9	pos		GRINA	pos		FCER1G	pos		PDIA3P1	pos		ADCY3	pos		DUSP19	pos
FABP5	pos		PTGER4	pos		ANXA2P1	pos		CD163L1	pos		MTHFS	pos		ID3	pos		CYBB	pos		SCD	pos		SLC25A51	pos
CCL2	pos		FTH1P3	pos		ZNF430	pos		HLA-DRB5	pos		CLEC12A	pos		HBEGF	pos		DTWD2	pos		ACTB	pos		LILRB5	pos
CD69	pos		IL4I1	pos		ALPP	pos		PNPLA6	pos		NCEH1	pos		TUBA1C	pos		HSPA1A	pos		FGL2	pos		RBP1	pos
RAC2	pos		SLCO2B1	pos		HSPB1	pos		TSPAN4	pos		NCF4	pos		CORO1A	pos		DMC1	pos		CD1E	pos		FABP5	pos
CCL5	pos		ITPK1-AS1	pos		KCNH6	pos		CD1E	pos		FUCA1	pos		TAGLN2	pos		CD164	pos		AGRP	pos		C1orf162	pos
PGAM4	pos		MARCO	pos		C19orf43	pos		RNASE6	pos		BOK	pos		PGAM4	pos		PYGL	pos		FCGR1A	pos		STK17B	pos
HIST1H4C	pos		NDRG1	pos		ZNF486	pos		GRN	pos		DRAM1	pos		PTPN6	pos		ZNF549	pos		SLC38A6	pos		ID2	pos
SLC28A3	pos		BASP1	pos		CITED2	pos		GPR34	pos		PLAUR	pos		UBB	pos		TCP1	pos		HCST	pos		DPEP2	pos
GPR68	pos		SMPDL3A	pos		DNAJC28	pos		PLA2G15	pos		FTH1P3	pos		AIF1	pos		SNAP23	pos		ME1	pos		CEP19	pos
PEA15	pos		METTL21A	pos		DDX51	pos		RGS18	pos		PLIN2	pos		EMP3	pos		HSPE1	pos		AMY1C	pos		MCMDC2	pos
CD83	pos		RPL37A	pos		STXBP2	pos		TBXAS1	pos		NUPR1	pos		AP2S1	pos		SNX10	pos		TUBA1C	pos		A2M	pos
SH3BGRL3	pos		HLA-A	pos		AMY1C	pos		KIAA1147	pos		ALOX5AP	pos		TAPBP	pos		YY1	pos		LAP3	pos		GNA13	pos
CYTL1	pos		SERPINA1	pos		RNASE1	pos		NRGN	pos		MS4A7	pos		FOLR2	pos		SLC25A51	pos		SH3BGRL3	pos		CST3	pos
ITGB7	pos		RPS15A	pos		GJC1	pos		FCGRT	pos		MMP7	pos		ATP2C1	pos		RTN3	pos		PYGL	pos		CD164	pos
FANCE	pos		OLFML2B	pos		SUMO2	pos		LGMN	pos		SLC16A10	pos		PILRA	pos		ITPK1-AS1	pos		HK3	pos		ZFP36L1	pos
OLR1	pos		ADAM8	pos		PDCD7	pos		AKR1C3	pos		PLA2G7	pos		CXCL2	pos		CA2	pos		PHYH	pos		MAF	pos
FAIM2	pos		CLEC10A	pos		DUSP6	pos		DBI	pos		S100P	pos		UBA1	pos		ZNF14	pos		SLCO2B1	pos		RCBTB2	pos
PLAUR	pos		CITED2	pos		GNA13	pos		FASN	pos		TCF7L2	pos		PFN1	pos		MCMDC2	pos		HADH	pos		BOK	pos
BSG	pos		HLA-DRB6	pos		KLF4	pos		EID2B	pos		CD48	pos		SLC31A1	pos		BLZF1	pos		SLFN11	pos		DUSP6	pos
ITGAX	pos		SLFN11	pos		S100A8	pos		EPAS1	pos		HLA-A	pos		H2AFY	pos		ITGAL	pos		ITGB1BP1	pos		SPTLC1	pos
DNAJB1	pos		XPNPEP3	pos		TPI1	pos		SORL1	pos		GLRX	pos		SEPN1	pos		CORO1C	pos		S100A10	pos		HLA-DRB5	pos
LSP1	pos		RPS28	pos		PIK3AP1	pos		MERTK	pos		IFI30	pos		CD68	pos		HACD4	pos		FCN1	pos		ERAP2	pos
PGAM1	pos		NCF2	pos		SERPINA1	pos		ACTG1	pos		DAB2	pos		HK3	pos		RPS15	pos		HCFC1R1	pos		ZNF682	pos
SPTAN1	pos		C1QA	pos		FRG1	pos		LDHB	pos		CD68	pos		FOLR3	pos		EID2B	pos		PLA2G15	pos		CHRNA5	pos
SVIL	pos		MYLIP	pos		C8orf37	pos		CH25H	pos		DUSP1	pos		COPE	pos		RPS29	pos		PFN1	pos		BLVRB	pos
GAPDH	pos		MT1F	pos		ZNF69	pos		SUSD1	pos		ACSL1	pos		CAMK1	pos		UQCRC2	pos		HLA-DRB3	pos		FOS	pos
PPARD	pos		CD93	pos		GPR1	pos		AKR1B1	pos		NPL	pos		DMXL2	pos		CLEC12A	pos		ALCAM	pos		FKBP14	pos
SLC2A3	pos		SLC2A14	pos		LOC729603	pos		CAMK1	pos		RHBDF2	pos		HSPA6	pos		LDHB	pos		NREP	pos		GNG10	pos
CKLF	pos		GMFG	pos		PFDN5	pos		FCN1	pos		WLS	pos		ARPC4	pos		CCL3L1	pos		FRG1	pos		LMO2	pos
CCL22	pos		CD164	pos		CEP19	pos		GSTM1	pos		GAPT	pos		IL1RN	pos		ARHGAP18	pos		PLXDC2	pos		GMFG	pos
ADO	pos		HLA-F	pos		HNRNPH1	pos		GPX3	pos		TBC1D2	pos		SEPP1	pos		CCL3L3	pos		H2AFY	pos		HEBP2	pos
MIF	pos		MIF	pos		PKM	pos		SLC16A10	pos		HDDC2	pos		LAPTM5	pos		RPS15A	pos		PPT1	pos		S100A9	pos
BCL6	pos		BNIP3	pos		INIP	pos		SNX2	pos		SPARC	pos		RHBDD2	pos		YBX1	pos		CD1A	pos		PABPC1	pos
NRIP3	pos		RBP1	pos		EIF3M	pos		DDIAS	pos		TSC22D1	pos		USF2	pos		AOC4P	pos		GFRA2	pos		CD52	pos
CD74	pos		HEBP2	pos		CAT	pos		MFSD1	pos		FTH1	pos		DUSP6	pos		RPS18	pos		S100A11	pos		ARRDC4	pos
RCBTB2	pos		TXNIP	pos		LMO2	pos		APMAP	pos		PID1	pos		OSCAR	pos		ZNF682	pos		LSP1	pos		ITGB5	pos
HSPH1	pos		PLTP	pos		TMEM17	pos		NUSAP1	pos		ADGRE3	pos		ZNF385A	pos		GPCPD1	pos		LRP3	pos		APOC1	pos
ADSSL1	pos		SUMO2	pos		ERAP2	pos		BEX3	pos		AFMID	pos		GPR34	pos		DUSP6	pos		PGAM4	pos		TMEM17	pos
TNFSF13B	pos		HIF1A	pos		ID2	pos		UCP2	pos		FOS	pos		ATP2A2	pos		ARRDC4	pos		PLBD1	pos		ALDH1A1	pos
CD37	pos		TMEM173	pos		BNIP3L	pos		PFN1	pos		OLFML2B	pos		CLEC5A	pos		NDRG1	pos		GMFG	pos		TGFBI	pos
SLC2A5	pos		CCL23	pos		LGALS3	pos		ITPK1-AS1	pos		LAPTM5	pos		GNAI2	pos		XPNPEP3	pos		ITGAM	pos		BNIP3L	pos
PTGS1	pos		C1QB	pos		HLA-DQB1	pos		TLR5	pos		ITGAL	pos		TMED10	pos		CMPK1	pos		CD9	pos		PTGES3	pos
HMGA1	pos		ZNF395	pos		RN7SL1	pos		CORO1A	pos		PGD	pos		JAKMIP2	pos		PGAM4	pos		PYCARD	pos		HYPK	pos
COL9A2	pos		PTGES3	pos		IL4I1	pos		ADGRE3	pos		CYTL1	pos		ADAMDEC1	pos		FCGR1A	pos		TMEM173	pos		AGRP	pos
SPINK1	pos		PIK3AP1	pos		HYPK	pos		NME4	pos		MMP9	pos		STAB1	pos		MATK	pos		AHNAK	pos		KCNH6	pos
BANF1	pos		EID2B	pos		YBX1	pos		FCER1A	pos		MLKL	pos		IFI30	pos		AMY1C	pos		CAT	pos		AIF1	pos
WARS	pos		EGR1	pos		YY1	pos		RAB7B	pos		PKM	pos		LYZ	pos		TLR1	pos		GRN	pos		ARHGAP18	pos
CLDN23	pos		MAP3K1	pos		SLC16A12	pos		SLC38A6	pos		FKBP15	pos		HLA-DRB4	pos		FCGR1B	pos		CECR1	pos		PDGFC	pos
DUSP6	pos		CNBP	pos		FKBP14	pos		GSTM2	pos		FAM198B	pos		PLA2G7	pos		EIF1AX	pos		NRGN	pos		METTL21A	pos
FADS1	pos		HLA-DOA	pos		NDRG1	pos		MYC	pos		PGAM1	pos		TPI1	pos		FH	pos		LGALS1	pos		IFI30	pos
ADORA2B	pos		NFKBIZ	pos		VIM	pos		CD93	pos		FCER1G	pos		STAT3	pos		SBDS	pos		ATIC	pos		XRCC2	pos
CKAP4	pos		UGP2	pos		ITGAM	pos		CD1A	pos		PLTP	pos		AKR1C3	pos		ACTA2	pos		CSTB	pos		GFRA2	pos
NDRG2	pos		H3F3B	pos		SRGN	pos		CRIP1	pos		CEBPB	pos		C19orf43	pos		BOLA2	pos		BEX3	pos		CD300A	pos
TNFSF14	pos		MCL1	pos		ZNF682	pos		ADAMTSL4	pos		GPR34	pos		AES	pos		EAF1	pos		ADAM15	pos		HSD17B7	pos
MYADM	pos		ADD3	pos		SPI1	pos		MFNG	pos		GRN	pos		HIF1A	pos		GPR1	pos		MYC	pos		RPS28	pos
ANKRD22	pos		AIF1	pos		ZMAT3	pos		AKR1A1	pos		FBP1	pos		DRAM1	pos		RPL7	pos		IFIT1	pos		MIGA1	pos
ZNF395	pos		CTSC	pos		FCGR2A	pos		FHOD1	pos		IFI6	pos		CLPTM1	pos		SLC2A1	pos		MSMO1	pos		LILRA5	pos
LILRA3	pos		HK2	pos		HLA-DRB4	pos		FABP5	pos		CCL3L1	pos		FCGRT	pos		CNIH4	pos		TUBA1B	pos		SLFN11	pos
FCGR1B	pos		SLC16A10	pos		HNRNPL	pos		CD1C	pos		CPED1	pos		CD84	pos		ITGAM	pos		CD74	pos		ZNF223	pos
FCGR1A	pos		ABCG1	pos		GPSM3	pos		CTSD	pos		STX11	pos		FCGR1A	pos		CCZ1B	pos		YBX1	pos		KLF6	pos
CDA	pos		ZNF14	pos		PTGES3	pos		CTSG	pos		CEBPD	pos		EIF4G2	pos		ALCAM	pos		MGST2	pos		RTN4	pos
ANKRD37	pos		NINJ1	pos		RTN4	pos		HADH	pos		BTG1	pos		TRPC4AP	pos		MIGA1	pos		NTAN1	pos		ZNF69	pos
TAGLN2	pos		NUPR1	pos		CXCL8	pos		ZNF428	pos		GCHFR	pos		TSC22D1	pos		SUMO1P3	pos		HSPE1	pos		CORO2A	pos
DUSP5	pos		ITGAM	pos		MORF4L1	pos		SERINC2	pos		PGAM4	pos		SORL1	pos		NDP	pos		VAT1	pos		AMY1C	pos
MID1IP1	pos		ZNF549	pos		RHOA	pos		FLVCR2	pos		IL1RN	pos		SLC11A1	pos		LACTB	pos		HSPH1	pos		ZMAT3	pos
SLC12A8	pos		SLC2A1	pos		CST3	pos		AMY1C	pos		SCARB2	pos		C1QA	pos		HSD11B1	pos		EMP1	pos		UQCRH	pos
METTL21A	pos		STK17B	pos		GDI2	pos		MOB3B	pos		FCGR2B	pos		ATP1A1	pos		PFKP	pos		FAM198B	pos		GRN	pos
HLA-DRB4	pos		TNFSF12	pos		ACTR3	pos		CREB1	pos		FAM213A	pos		CD163L1	pos		HSPA1B	pos		IFI44	pos		ICAM3	pos
NDRG1	pos		PFDN5	pos		IL17RD	pos		MGST2	pos		EAF1	pos		TUBB	pos		MCL1	pos		IDH1	pos		PYGL	pos
ACOT7	pos		IQGAP1	pos		RPS24	pos		TBC1D14	pos		CTSG	pos		GAA	pos		DDX51	pos		JAKMIP2	pos		ALPP	pos
CTNNAL1	pos		YPEL3	pos		PNPT1	pos		SIDT2	pos		TOP2A	pos		NCEH1	pos		ZNF223	pos		CTDSPL	pos		CD37	pos
CST7	pos		GAPDH	pos		HLA-F	pos		HHEX	pos		PTGS2	pos		MYO1G	pos		DCSTAMP	pos		QDPR	pos		RTN3	pos
NBPF10	pos		C3AR1	pos		ARHGDIA	pos		TUBA1C	pos		VNN2	pos		GLRX	pos		SAP30	pos		CYTL1	pos		GPR1	pos
GSN	pos		ARHGAP18	pos		GMFG	pos		ZMAT3	pos		SMPDL3A	pos		AGRP	pos		CD44	pos		IFI16	pos		OCIAD1	pos
CD44	pos		MT1E	pos		EAF1	pos		RAB3IL1	pos		SCPEP1	pos		NPL	pos		IDS	pos		PGAM1	pos		APOPT1	pos
MSC	pos		HSD17B11	pos		CDAN1	pos		ENPP2	pos		LRPAP1	pos		EEF1G	pos		SPRY2	pos		HLA-DQB1	pos		LSP1	pos
ERO1A	pos		FAM102B	pos		TNFSF14	pos		MSMO1	pos		HK3	pos		FCGR2B	pos		XRCC2	pos		BOK	pos		NUCB2	pos
TMEM38B	pos		MT1H	pos		TCP1	pos		PTGS1	pos		HMGN2	pos		ST3GAL1	pos		FKBP14	pos		DNASE2	pos		RPL9	pos
TCF7L2	pos		TCP1	pos		CCR6	pos		FAM102B	pos		STXBP2	pos		MID1IP1	pos		FAM49B	pos		SPINK1	pos		LAMP2	pos
SEMA3C	pos		C19orf43	pos		SLC44A4	pos		MMD	pos		HMGB2	pos		MSN	pos		ACSL1	pos		LDHB	pos		TLR1	pos
CYP27B1	pos		LMO2	pos		XRCC2	pos		TUBA1A	pos		PLSCR1	pos		APLP2	pos		UGP2	pos		FKBP1A	pos		APOE	pos
CD52	pos		ACSL1	pos		F13A1	pos		CD1B	pos		NUP214	pos		MARCO	pos		MYADM	pos		S100P	pos		IL18BP	pos
EGLN3	pos		ALDH1A1	pos		PPA2	pos		PROS1	pos		SNX10	pos		CTSB	pos		RBM47	pos		NDUFS3	pos		IDS	pos
SERPINE1	pos		PDGFC	pos		ARHGAP18	pos		TST	pos		MT1H	pos		PNPLA6	pos		LMO2	pos		CYP1B1	pos		MCM8	pos
PTGS2	pos		PRNP	pos		CREB1	pos		CD52	pos		NUSAP1	pos		CRTAP	pos		LAP3	pos		SCPEP1	pos		YY1	pos
EMP1	pos		EIF3M	pos		QSOX1	pos		CCDC106	pos		FAM89A	pos		TCF7L2	pos		CEP19	pos		CYP27A1	pos		PPA2	pos
CA12	pos		MYO1G	pos		ILK	pos		NUDT14	pos		FLVCR2	pos		NBPF10	pos		TMEM17	pos		ARHGAP18	pos		ADD3	pos
TMEM45A	pos		CAPZA1	pos		CSNK1G2	pos		MYL6	pos		PYGL	pos		SERINC2	pos		RALGDS	pos		ALDH1A2	pos		MYADM	pos
LRG1	neg		SPHK2	neg		GMDS	neg		FAM129A	neg		HMG20B	neg		EEF2K	neg		WDR91	neg		MB21D2	neg		NFKBIE	neg
LYL1	neg		UROS	neg		OPTN	neg		ITPRIP	neg		TOR3A	neg		RPL18A	neg		MYO7A	neg		STX1A	neg		FAM200B	neg
RETN	neg		SLC25A40	neg		P2RY8	neg		NMI	neg		NDUFB5	neg		QPRT	neg		RAB7B	neg		CSRNP1	neg		FASN	neg
FRMD4A	neg		UCK2	neg		GPT2	neg		TRIM22	neg		CLEC10A	neg		PRICKLE4	neg		NISCH	neg		DNAJB9	neg		CLEC1A	neg
SAT1	neg		CDC37	neg		MED20	neg		KYNU	neg		ARV1	neg		NDRG1	neg		RASGRP3	neg		TBK1	neg		C1orf54	neg
RPS4Y1	neg		ATP6V1B2	neg		CCL13	neg		HLA-H	neg		KCNK13	neg		C19orf66	neg		MCOLN2	neg		CXCL5	neg		FGD5	neg
CTSK	neg		ODC1	neg		FBXL20	neg		BATF3	neg		RFTN1	neg		HMG20B	neg		ZNF615	neg		MS4A7	neg		KCNMB1	neg
AOAH	neg		AARS	neg		PDHB	neg		SOCS1	neg		UBAP2L	neg		SYT11	neg		AKR1B1	neg		RNF145	neg		PPP3CC	neg
DOCK2	neg		DNAJB9	neg		COPB2	neg		LONRF1	neg		FAM117B	neg		RAB33A	neg		QPRT	neg		SELM	neg		PPP1R14B	neg
BATF	neg		JMJD8	neg		COBLL1	neg		NFE2L1	neg		SLC7A1	neg		CCL13	neg		VAMP8	neg		C17orf49	neg		SEMA4A	neg
TMEM176A	neg		NRIP3	neg		C1orf52	neg		PLGRKT	neg		JAK2	neg		TAPBPL	neg		SDS	neg		PTGER2	neg		RPAIN	neg
BRPF3	neg		SFMBT2	neg		VKORC1L1	neg		CA2	neg		SLC47A1	neg		CCDC6	neg		ARIH2	neg		TCF4	neg		CHCHD4	neg
FCGRT	neg		NDUFA1	neg		NSMAF	neg		CRABP2	neg		IRF4	neg		SUCLG2	neg		TNFRSF1A	neg		CCL22	neg		RHOQ	neg
ALDH1A1	neg		ADSL	neg		MFSD8	neg		C18orf8	neg		CFB	neg		LRRC58	neg		CLEC4G	neg		PAPSS2	neg		NCF1	neg
PSTPIP2	neg		ANXA2	neg		AP3B1	neg		ZC3H12A	neg		CLIC2	neg		SYT17	neg		HDAC1	neg		CEP350	neg		TM4SF1	neg
MPEG1	neg		AP3B1	neg		CHST13	neg		PSMB10	neg		BCAR3	neg		ZNF317	neg		HLA-DPB1	neg		DMXL2	neg		PACSIN2	neg
CRELD2	neg		UBASH3B	neg		CIB1	neg		LYSMD2	neg		P2RY11	neg		TOMM22	neg		CARD8	neg		ANKDD1A	neg		KYNU	neg
MTSS1	neg		MDH1	neg		RIPK1	neg		STAT2	neg		FAM129A	neg		CSNK1G2	neg		MXD1	neg		SQSTM1	neg		MPO	neg
ADAP1	neg		GLIPR1	neg		GALM	neg		LGALS3BP	neg		CRYZ	neg		WDR83OS	neg		ADAP2	neg		ELL2	neg		NAT10	neg
RNU11	neg		ACO1	neg		ZNF17	neg		FCER2	neg		EVL	neg		CBR3	neg		PLIN2	neg		SOD2	neg		CCND2	neg
HLA-DMB	neg		GOT2	neg		SLC7A1	neg		BPI	neg		FASN	neg		COX10	neg		ZSCAN9	neg		LOC101927822	neg		HNRNPA0	neg
MYB	neg		LSM1	neg		TPCN2	neg		UBD	neg		MAP1A	neg		BOP1	neg		SLC2A8	neg		HIVEP1	neg		UCK2	neg
ZNF319	neg		GTPBP6	neg		UROS	neg		B4GALT5	neg		FCRLB	neg		WDR41	neg		HAVCR2	neg		IL36G	neg		UPB1	neg
SLC2A8	neg		NDUFA8	neg		SDHB	neg		HELZ2	neg		JAG1	neg		MTHFD2	neg		MED20	neg		SLC7A5	neg		ABHD17C	neg
TLN1	neg		POLR3B	neg		TRIM22	neg		XRN1	neg		UBL3	neg		SLX4	neg		HCLS1	neg		TNIP3	neg		COX10	neg
SLC43A2	neg		RNF115	neg		TMEM59	neg		PTRF	neg		MAFB	neg		FBL	neg		CCDC174	neg		MTF1	neg		UBXN4	neg
ANKS1A	neg		SPECC1L	neg		LUZP1	neg		NEMP1	neg		MAP4K1	neg		P2RY11	neg		RIPK1	neg		CD83	neg		IL36G	neg
SDF2L1	neg		SDF2L1	neg		RNF115	neg		CA12	neg		MFSD3	neg		CLIC2	neg		GPX3	neg		ADM	neg		SLC41A2	neg
ZNF467	neg		TSPAN33	neg		MGME1	neg		LRRC32	neg		EGLN3	neg		CMTM8	neg		HS3ST2	neg		SESTD1	neg		CA2	neg
LYVE1	neg		CCND2	neg		DDX60	neg		C12orf57	neg		RMI2	neg		ARHGAP21	neg		USP24	neg		IL13RA1	neg		LINC00938	neg
RNASE1	neg		RNA28S5	neg		CLECL1	neg		HPS3	neg		GPT	neg		NDUFS7	neg		GIMAP5	neg		DUSP5	neg		RPS23	neg
HSD17B4	neg		ZNF672	neg		DHDH	neg		GAL	neg		GSTT1	neg		AARS	neg		AP3B1	neg		CREBRF	neg		ESYT2	neg
GIMAP8	neg		SRXN1	neg		ATP13A1	neg		G0S2	neg		GFRA2	neg		CHD1	neg		GLIPR1	neg		NFKBIA	neg		MTF1	neg
MAPK13	neg		TIMM10	neg		ATP8B4	neg		MT1H	neg		RAB7A	neg		SALL3	neg		CRELD2	neg		RAI14	neg		CHST15	neg
FLRT2	neg		PSMB3	neg		LIPA	neg		CSRNP1	neg		SHPK	neg		C19orf53	neg		FOXO1	neg		BTG3	neg		DCANP1	neg
LRP5L	neg		TMEM205	neg		TSEN15	neg		ERO1A	neg		SYT17	neg		TMEM205	neg		MS4A7	neg		PPA1	neg		PRKCH	neg
MPP1	neg		VCP	neg		MOB3A	neg		TRIB3	neg		CLECL1	neg		HMGCS1	neg		TBL1X	neg		GPR183	neg		DENND5A	neg
CPVL	neg		EPRS	neg		VPS37C	neg		SERPINE1	neg		TRIB2	neg		NETO2	neg		IL13RA1	neg		A4GALT	neg		TMEM132A	neg
IFITM3	neg		MRPL37	neg		SUSD1	neg		MX1	neg		ARID3A	neg		PLEKHO1	neg		HMGB3	neg		IL10RA	neg		SNORD14D	neg
GIMAP1	neg		TAP1	neg		EFR3A	neg		SLC25A37	neg		FHOD1	neg		KLHL22	neg		RBM5	neg		MLLT6	neg		PFDN1	neg
TMEM2	neg		ZC3HC1	neg		MAT2A	neg		SLC1A5	neg		PRKCDBP	neg		LHPP	neg		FGL2	neg		HIF1A	neg		ANKRD37	neg
GIMAP4	neg		PSMD7	neg		RAD51AP1	neg		DDX60	neg		TMEM43	neg		ATF5	neg		DNAJB11	neg		OLR1	neg		SLC9A1	neg
IFITM2	neg		TMEM87A	neg		GLTP	neg		SLAMF1	neg		TSPAN33	neg		KHSRP	neg		UBASH3B	neg		MUCL1	neg		EHD1	neg
RAB3IL1	neg		AFG3L2	neg		AP4E1	neg		GK	neg		XXYLT1	neg		MFSD3	neg		ANKRD50	neg		HIST2H2AC	neg		CCDC115	neg
HLA-DMA	neg		ACTN1	neg		NDUFB2	neg		GPR84	neg		MCUR1	neg		C1orf50	neg		TUG1	neg		MS4A14	neg		TMEM71	neg
MCOLN1	neg		LASP1	neg		TMX1	neg		KLF9	neg		MTHFD1L	neg		SGK223	neg		IFITM2	neg		AQP9	neg		IDH3A	neg
MSRB2	neg		ATP6AP1	neg		ARIH2	neg		PITX1	neg		CLEC4A	neg		ST13	neg		MKLN1	neg		MCOLN2	neg		CCL1	neg
TMEM150A	neg		SLC7A5	neg		USP24	neg		NAMPT	neg		TBL1X	neg		ERO1A	neg		PUM2	neg		ETV3	neg		TMEM205	neg
TPCN2	neg		NDUFB2	neg		SLC47A1	neg		OCSTAMP	neg		FLNB	neg		LGALS2	neg		ZFYVE26	neg		TMEM205	neg		CFB	neg
IGFBP4	neg		CYP4V2	neg		C5orf15	neg		IFIH1	neg		ZNF217	neg		RNU2-1	neg		CMTM8	neg		FNBP4	neg		ACKR3	neg
C1QA	neg		RSPRY1	neg		LASP1	neg		CPD	neg		PON2	neg		SERBP1	neg		NABP1	neg		EBI3	neg		RGCC	neg
CLIC2	neg		TRPV2	neg		MTMR12	neg		AKIRIN2	neg		WNT5A	neg		PARM1	neg		ANXA5	neg		FJX1	neg		RIPK2	neg
PROS1	neg		SC5D	neg		MED6	neg		BATF2	neg		CKLF	neg		SLC43A2	neg		CANX	neg		ZMYND15	neg		PHLDB1	neg
HCLS1	neg		PELO	neg		SC5D	neg		CD83	neg		NEMP1	neg		RNASE6	neg		ADORA3	neg		MAMLD1	neg		ITGAV	neg
GSTP1	neg		TWF2	neg		GID8	neg		PHGDH	neg		GPAT3	neg		CCND1	neg		CMTM6	neg		NFKB1	neg		MT1X	neg
SNTB1	neg		KHSRP	neg		LSM1	neg		SLAMF7	neg		VASH1	neg		RPL21	neg		UBXN4	neg		RNA28S5	neg		MARCKSL1	neg
SOCS1	neg		ARAP3	neg		FAM53C	neg		NCOA7	neg		GSE1	neg		RUFY4	neg		RGS2	neg		IRF1	neg		HIVEP1	neg
NAPRT	neg		ATIC	neg		BTG2	neg		SIK1	neg		GALNT12	neg		TREM2	neg		PCED1B	neg		LOR	neg		NEK6	neg
CRYL1	neg		VKORC1L1	neg		RAB11A	neg		NINJ1	neg		ZBTB46	neg		TRIB3	neg		DOCK2	neg		LAMC1	neg		GK	neg
DAAM2	neg		VAMP8	neg		CCT2	neg		IFITM1	neg		CRH	neg		FASN	neg		LPAR6	neg		RNF144B	neg		MRPS6	neg
BLVRB	neg		IFI6	neg		CDS2	neg		PTPN1	neg		NFIL3	neg		DENND6B	neg		CCL18	neg		BTG1	neg		ITPR1	neg
SERPINF1	neg		CCL22	neg		GNS	neg		CCND2	neg		MOCOS	neg		REEP5	neg		RNASE6	neg		IRS2	neg		ADGRA2	neg
C3AR1	neg		BCDIN3D	neg		CCND1	neg		LOC100419583	neg		SEMA4A	neg		VENTX	neg		PID1	neg		CEP135	neg		RAI14	neg
C2	neg		FGD5	neg		FGD5	neg		SLCO4A1	neg		DUOXA1	neg		RPL7A	neg		MMD	neg		PFKFB3	neg		SPARC	neg
IQGAP2	neg		ATP6V0A2	neg		SLC20A1	neg		IL1A	neg		LAMP3	neg		GPAT3	neg		DDIT4	neg		MARCKSL1	neg		NFKB1	neg
MYO7A	neg		TMED3	neg		TMBIM4	neg		TNFAIP3	neg		IL27RA	neg		KRTCAP2	neg		TMEM71	neg		TNIP1	neg		PTGS2	neg
PLEKHA7	neg		PBX3	neg		RASGRP3	neg		PPARGC1B	neg		CCND2	neg		CLEC4G	neg		GPR183	neg		ARID5B	neg		SYT11	neg
HTRA1	neg		SLC15A3	neg		SAMD9L	neg		FGL2	neg		MAT2A	neg		ARHGAP10	neg		ABCA1	neg		S100A12	neg		F5	neg
HLA-DPB1	neg		NCOA4	neg		DOCK2	neg		CLLU1OS	neg		SCRN1	neg		ZNF217	neg		PBX3	neg		UPB1	neg		RGS16	neg
GNPDA1	neg		AIMP2	neg		ARHGEF6	neg		CD209	neg		RAB40B	neg		RNU11	neg		PON2	neg		EHD1	neg		FNBP4	neg
SUSD1	neg		CCT2	neg		SLC1A3	neg		CCL22	neg		MAN1C1	neg		INTS3	neg		P3H2	neg		ISG20	neg		TNS3	neg
CD209	neg		NDUFB5	neg		ATP6V1E1	neg		PSTPIP2	neg		NMNAT3	neg		RPS4Y1	neg		RNF115	neg		EPB41L3	neg		TSPAN33	neg
TBXAS1	neg		SLC30A3	neg		NCOA4	neg		RHBDF1	neg		CCDC6	neg		MYC	neg		PITHD1	neg		ITGAV	neg		AQP9	neg
HMOX1	neg		COX10	neg		PROS1	neg		C2	neg		NFXL1	neg		ADO	neg		FCMR	neg		RFTN1	neg		NFE2L1	neg
FPR1	neg		TOB1	neg		TUG1	neg		HIST2H2BE	neg		PANX2	neg		CRH	neg		PRUNE2	neg		GADD45A	neg		SLC2A5	neg
ELANE	neg		RGCC	neg		GHITM	neg		CD69	neg		STARD7	neg		ATP13A1	neg		NDST2	neg		MET	neg		TNIP1	neg
NPL	neg		NCS1	neg		CRIPT	neg		SLC7A5	neg		F13A1	neg		RFTN1	neg		SGSH	neg		PTPRF	neg		PID1	neg
SLC36A1	neg		PLEKHF1	neg		PSMD7	neg		MYOF	neg		PDXK	neg		PPP1R16A	neg		RAB31	neg		FPR1	neg		CCL3	neg
PDGFC	neg		TMEM138	neg		SFT2D1	neg		HCP5	neg		RRP1B	neg		GADD45G	neg		RGS18	neg		TSPAN33	neg		ANXA5	neg
MAFB	neg		MYOF	neg		ZC3HC1	neg		RNF19B	neg		NFE2	neg		A2M	neg		IMPA2	neg		ZC3H12A	neg		DRAM1	neg
GLMP	neg		IMP4	neg		TAPBPL	neg		LAP3	neg		INSIG2	neg		SPINT2	neg		P2RY8	neg		MXD1	neg		INSIG2	neg
TFCP2L1	neg		CHD9	neg		NDUFA1	neg		MAP3K7CL	neg		CBR3	neg		SLC39A10	neg		MX2	neg		PLAUR	neg		SLC7A5	neg
MYO5A	neg		KRTCAP2	neg		DYNC1LI2	neg		MTHFD2	neg		SLAMF1	neg		FGL2	neg		C1orf162	neg		MRPS6	neg		RAP1GAP	neg
HLA-DQB1	neg		NAT10	neg		IFI44	neg		FEM1C	neg		SUCNR1	neg		RMI2	neg		CST7	neg		CYP3A5	neg		STRN3	neg
CFD	neg		CHCHD4	neg		SNRPG	neg		MT1X	neg		PTRF	neg		ARL2	neg		SPECC1L	neg		TNFAIP3	neg		LGALS2	neg
CD163L1	neg		NDUFS7	neg		GPN1	neg		AARS	neg		TSKU	neg		RGS1	neg		SLCO2B1	neg		SLC43A2	neg		PRKCDBP	neg
NISCH	neg		LIPA	neg		NDUFS7	neg		EGR1	neg		CD1E	neg		VPS51	neg		CCR7	neg		CXCL1	neg		SH3PXD2A	neg
ADM	neg		SORT1	neg		MICB	neg		IRF8	neg		SLC20A1	neg		CTNNAL1	neg		ZNF746	neg		SLC1A3	neg		CCR7	neg
SSH2	neg		ATP6V1E1	neg		KIAA0513	neg		P2RX7	neg		ASCL2	neg		RASSF7	neg		PEX11B	neg		SLC2A6	neg		HBEGF	neg
C1orf162	neg		SDHB	neg		COX10	neg		SCG5	neg		NAGPA	neg		NFE2	neg		F13A1	neg		CXCL6	neg		SLC35F2	neg
FAH	neg		SERPINE1	neg		PDXK	neg		RGCC	neg		GALM	neg		GFRA2	neg		HS3ST1	neg		SEMA4A	neg		BTG2	neg
SH3PXD2B	neg		TMEM43	neg		SLF2	neg		TMEM140	neg		RHBDF1	neg		RPL26	neg		IL7R	neg		GBP5	neg		WARS	neg
SLCO2B1	neg		ETFA	neg		RPAIN	neg		PLEK	neg		C1orf54	neg		LIPA	neg		SLC46A3	neg		HBEGF	neg		ACO1	neg
HAMP	neg		SEC61A1	neg		IFNGR1	neg		SCO2	neg		RASGRP3	neg		ETV6	neg		RAB3IL1	neg		CST7	neg		NEMP1	neg
CRISPLD2	neg		SNAR-A1	neg		RGS18	neg		HAPLN3	neg		CCL23	neg		GALNT18	neg		EPSTI1	neg		BMP6	neg		NKG7	neg
GBGT1	neg		SERTAD1	neg		FAM65A	neg		PARP14	neg		RASSF7	neg		PAFAH1B3	neg		HLA-DMA	neg		TM4SF1	neg		PTPN1	neg
SLC40A1	neg		SLC35B1	neg		ETFA	neg		HIST2H2AC	neg		DCANP1	neg		CCL17	neg		C1QC	neg		AKR1B1	neg		OLR1	neg
TBC1D14	neg		ACOX2	neg		ENC1	neg		BHLHE41	neg		DHRS2	neg		C1orf54	neg		TMEM2	neg		PTPN1	neg		MYOF	neg
LOC101928307	neg		ISG15	neg		SPECC1L	neg		ASCL2	neg		INTS3	neg		FCER2	neg		MAFB	neg		SIGLEC10	neg		CLINT1	neg
SAP30	neg		RPN1	neg		PAFAH1B3	neg		PTGS2	neg		SLC27A3	neg		CDR2L	neg		SH2B3	neg		PTGES	neg		ADORA2A	neg
ADAP2	neg		CRABP2	neg		ACTR1A	neg		CYP27B1	neg		ANKRD37	neg		RAB40B	neg		GAPT	neg		RIPK2	neg		SCG5	neg
ANTXR2	neg		SLC35E3	neg		DNASE2	neg		SAMD9L	neg		ZNF366	neg		PTRF	neg		HCP5	neg		CA12	neg		MAOA	neg
TNFAIP3	neg		ATOX1	neg		ARHGAP15	neg		DUSP5	neg		CARD9	neg		METTL7A	neg		CEBPD	neg		PRKCH	neg		CCND1	neg
AKR1B1	neg		DAGLA	neg		NDUFB5	neg		ARID5B	neg		AUH	neg		TPI1P2	neg		CREG1	neg		NINJ1	neg		CCL17	neg
CEBPD	neg		RHOQ	neg		EPDR1	neg		EXOG	neg		PARM1	neg		PANX2	neg		RB1	neg		PDE4D	neg		CD1A	neg
MS4A6A	neg		STARD7	neg		BCDIN3D	neg		MT1F	neg		CCND1	neg		SLC2A1	neg		GNPDA1	neg		DLL1	neg		PLGRKT	neg
GADD45B	neg		ENC1	neg		MRPS9	neg		JAK2	neg		RAB33A	neg		FCER1A	neg		CPVL	neg		SLAMF1	neg		FSCN1	neg
MS4A6E	neg		PPP1R13B	neg		SLC2A8	neg		EPSTI1	neg		DHRS11	neg		EVL	neg		ATP8B4	neg		CCL5	neg		RNF144B	neg
KLF9	neg		ATP5A1	neg		TMEM87A	neg		PSME2	neg		CMTM8	neg		RHBDF1	neg		TTYH3	neg		GK	neg		MSC	neg
GIMAP5	neg		GHITM	neg		ATP6V1B2	neg		IFI27	neg		CDR2L	neg		ANKRD37	neg		CTSL	neg		TMEM71	neg		MMP9	neg
TXNIP	neg		PCCB	neg		ADSL	neg		TNFSF10	neg		CLEC4G	neg		FAM117B	neg		BAZ2B	neg		GPR84	neg		GPC4	neg
TPST1	neg		NDP	neg		GLO1	neg		CD38	neg		SGK223	neg		FCRLB	neg		KIAA1147	neg		PIM2	neg		MCOLN2	neg
SLC18B1	neg		XPC	neg		NINJ2	neg		NCF1	neg		TMEM71	neg		SOX8	neg		PLA2G7	neg		SLC7A11	neg		RFTN1	neg
PON2	neg		FEM1A	neg		STAT2	neg		FAM26F	neg		RAMP1	neg		XXYLT1	neg		APPL2	neg		ADGRE3	neg		IRAK2	neg
HLA-DOA	neg		AP4E1	neg		HAMP	neg		LILRA3	neg		SPINT2	neg		IL3RA	neg		ETS2	neg		PANX2	neg		OCSTAMP	neg
CCL18	neg		TOMM40	neg		TMEM205	neg		CCL5	neg		GALNT18	neg		TSPAN33	neg		STAT4	neg		IL7R	neg		VNN1	neg
GFRA2	neg		PPIC	neg		TLR7	neg		CD274	neg		GATM	neg		LRRC32	neg		SLC18B1	neg		VMO1	neg		SIGLEC10	neg
METTL7A	neg		IDH3A	neg		VAMP8	neg		ISG20	neg		HLA-DRB5	neg		IL1R1	neg		TBC1D14	neg		MT1F	neg		CAMP	neg
TBC1D16	neg		TNF	neg		GIMAP4	neg		NCF1C	neg		CTNNAL1	neg		FZD2	neg		FUCA1	neg		IER3	neg		SLC20A1	neg
FUCA1	neg		PSMB6	neg		RAB32	neg		SLC6A12	neg		FSCN1	neg		CD1B	neg		FCGRT	neg		TNFRSF21	neg		CLEC5A	neg
C1QC	neg		HMGCS1	neg		MX2	neg		APOBEC3A	neg		FZD2	neg		GATM	neg		ERRFI1	neg		FPR2	neg		MMP12	neg
ALCAM	neg		DNAJB11	neg		DNAJC8	neg		RIPK2	neg		SCIMP	neg		SLC7A1	neg		TACC1	neg		VNN1	neg		TSKU	neg
MERTK	neg		HMGCR	neg		PHGDH	neg		ITGB7	neg		SOX8	neg		ASCL2	neg		CD209	neg		EREG	neg		SLC7A1	neg
FPR2	neg		RASGRP3	neg		CCDC92	neg		CRISPLD2	neg		LIPA	neg		NFIL3	neg		TMIGD3	neg		NKG7	neg		DDIT4	neg
RGL1	neg		FGL2	neg		HSBP1	neg		ADAMDEC1	neg		CCL26	neg		TBL1X	neg		PIP	neg		GRAMD1A	neg		PLEK	neg
EPDR1	neg		PITX1	neg		FASN	neg		IL1B	neg		CXCR2P1	neg		CD209	neg		MX1	neg		SLC25A37	neg		GRAMD1A	neg
SRPX	neg		MANF	neg		DCSTAMP	neg		EDN1	neg		PPM1F	neg		CARD9	neg		CD1C	neg		IRAK2	neg		GPR84	neg
TCN2	neg		GADD45A	neg		PSMB6	neg		GPC4	neg		FCER2	neg		FSCN1	neg		CCL17	neg		PTGS2	neg		SLC2A6	neg
SESN1	neg		SPINK1	neg		CBS	neg		MT1G	neg		SOCS1	neg		SOCS1	neg		RGL1	neg		OSM	neg		SLC7A11	neg
OLFML2B	neg		SLC7A11	neg		UBASH3B	neg		VAMP5	neg		CCL13	neg		TSKU	neg		STAB1	neg		IL6	neg		MT1A	neg
IDH1	neg		BHLHE41	neg		KRTCAP2	neg		GBP1P1	neg		QPRT	neg		TMEM71	neg		CD1A	neg		GJB2	neg		BHLHE41	neg
CD163	neg		SLC1A3	neg		ZFYVE26	neg		GBP2	neg		FGL2	neg		SCIMP	neg		EPAS1	neg		SLC16A10	neg		PPA1	neg
DDIT4	neg		WARS	neg		CXXC1	neg		CFB	neg		SIGLEC10	neg		DHRS11	neg		CD93	neg		DDIT4	neg		EBI3	neg
ADORA3	neg		SLC2A6	neg		ANXA5	neg		CCND1	neg		CD209	neg		SLC27A3	neg		SEMA4A	neg		PRDM8	neg		G0S2	neg
PIK3IP1	neg		SLC7A1	neg		HERC5	neg		MT1A	neg		GPD1L	neg		EGLN3	neg		ID3	neg		CD93	neg		CRISPLD2	neg
STAB1	neg		LDLR	neg		C12orf4	neg		FOSB	neg		TACSTD2	neg		GPD1L	neg		IGFBP4	neg		NAMPT	neg		SLAMF1	neg
ADAMDEC1	neg		SRPRB	neg		ATOX1	neg		STAT1	neg		PPP1R14A	neg		MMP12	neg		OLFML2B	neg		STAT4	neg		MT1F	neg
VSIG4	neg		GPC4	neg		HCP5	neg		TAP1	neg		ESPNL	neg		ESPNL	neg		VMO1	neg		ADORA2A	neg		CCL22	neg
FOLR2	neg		TACSTD2	neg		MCM6	neg		MT2A	neg		CD1B	neg		CCL22	neg		SLC16A10	neg		CCR7	neg		MT2A	neg
RNASE2	neg		PADI4	neg		SLC18B1	neg		IFIT2	neg		BATF3	neg		SIGLEC10	neg		FOLR2	neg		CRISPLD2	neg		EDN1	neg
SLC1A3	neg		SLC20A1	neg		DNAJB11	neg		RARRES3	neg		CCL17	neg		PALLD	neg		HLA-DOA	neg		ETS2	neg		SERPINE1	neg
MFGE8	neg		ANXA5	neg		HAVCR2	neg		IL6	neg		FCER1A	neg		PPM1F	neg		FCER1A	neg		CEMIP	neg		SLC1A3	neg
ETS2	neg		CD1B	neg		IFIT2	neg		IRF1	neg		CD1C	neg		PPP1R14A	neg		CCL13	neg		PID1	neg		IL1A	neg
F13A1	neg		GPAT3	neg		EPSTI1	neg		WARS	neg		RAP1GAP	neg		BATF3	neg		RBP1	neg		G0S2	neg		MT1G	neg
PDK4	neg		MX1	neg		PBX3	neg		GBP4	neg		MMP12	neg		CD1C	neg		PDK4	neg		THBS1	neg		NDP	neg
C1QB	neg		DCSTAMP	neg		CCL8	neg		CXCL9	neg		MAOA	neg		CD1A	neg		CCL22	neg		LAMP3	neg		ADAMDEC1	neg
THBS1	neg		CD52	neg		HS3ST2	neg		GBP1	neg		CCL22	neg		RAP1GAP	neg		CD163L1	neg		ADAMDEC1	neg		LAMP3	neg
SIGLEC10	neg		CCL24	neg		PCED1B	neg		CCL8	neg		PALLD	neg		TACSTD2	neg		LAMP3	neg		IL1A	neg		CYP27B1	neg
TMIGD3	neg		GDF15	neg		MX1	neg		CXCL10	neg		CD1A	neg		MAOA	neg		THBS1	neg		ABHD17C	neg		CCL5	neg
GLDN	neg		RAP1GAP	neg		IFI27	neg		GBP5	neg		FOXQ1	neg		FOXQ1	neg		SERPINB2	neg		IL1B	neg		IL1B	neg
																					ACKR3	neg

## Sheet: TIDE_signatures
Taccum			Texhaust			Tregulatory			ICBresist			Texhaust.fixed			MDSC			TAM M2_M1			CAF
Gene	Hit		Gene	Hit		Gene	Hit		Gene	Hit		Gene	Hit		Gene	Hit		Gene	Hit		Gene	Hit
FYN	Pos		HSPA1B	Pos		FOXP3	Pos		KCNJ13	Pos		CDH1	Pos		IL13RA2	Pos		F13A1	Pos		COL3A1	Pos
F11R	Pos		HSPA1A	Pos		ITGB8	Pos		ADGRE1	Pos		CCL5	Pos		SERPINE2	Pos		FCER1A	Pos		COL1A2	Pos
SEMA4D	Pos		NR4A2	Pos		LRRC32	Pos		LYZ	Pos		CXCR6	Pos		CT45A1	Pos		CCL17	Pos		COL1A1	Pos
CCL1	Pos		RGS1	Pos		IKZF2	Pos		DPT	Pos		FGL2	Pos		MAGEA4	Pos		FOXQ1	Pos		CTSK	Pos
EGR2	Pos		TNFAIP3	Pos		PENK	Pos		HLA-DQB1	Pos		GLP1R	Pos		MAGEA3	Pos		ESPNL	Pos		THBS2	Pos
TBC1D22A	Pos		CAMK2N1	Pos		GPR83	Pos		LPAR4	Pos		FCER1G	Pos		FDCSP	Pos		CD1A	Pos		COL6A3	Pos
WNT10B	Pos		DUSP1	Pos		WLS	Pos		CD53	Pos		KIF5C	Pos		XAGE1B	Pos		GATM	Pos		C1S	Pos
DGKA	Pos		NR4A3	Pos		PLAGL1	Pos		SPP1	Pos		ABI3	Pos		IGFBP3	Pos		CCL13	Pos		COL5A1	Pos
TAP1	Pos		IFIT3	Pos		CD80	Pos		GXYLT2	Pos		MYO6	Pos		BMP2	Pos		PALLD	Pos		C3	Pos
DGKZ	Pos		IFIT1B	Pos		NT5E	Pos		IRGM	Pos		F2R	Pos		LCN2	Pos		GALNT18	Pos		SFRP2	Pos
JUN	Pos		FOSB	Pos		IL10	Pos		CXCL10	Pos		GZMK	Pos		MRGPRX3	Pos		MAOA	Pos		COL6A1	Pos
CXorf56	Pos		CCL5	Pos		FAM160A1	Pos		RTP4	Pos		TYROBP	Pos		RRM2	Pos		RAMP1	Pos		C1R	Pos
NPTXR	Pos		SAMD3	Pos		ECM1	Pos		FSCN1	Pos		CD244	Pos		COL9A3	Pos		STAB1	Pos		VCAN	Pos
HIPK2	Pos		CCL3L3	Pos		CXCL10	Pos		FCGR3B	Pos		ID2	Pos		UBE2C	Pos		CCL26	Pos		MXRA5	Pos
CBLB	Pos		MACC1	Pos		PTPRJ	Pos		FCGR3A	Pos		CCR5	Pos		ID1	Pos		CCL23	Pos		MMP3	Pos
BTG2	Pos		VPS37B	Pos		IL1R2	Pos		IFI44	Pos		NEDD9	Pos		BEX3	Pos		PARM1	Pos		ISLR	Pos
ENTPD1	Pos		TF	Pos		CORO2A	Pos		PLXNC1	Pos		ASB2	Pos		CTHRC1	Pos		CD1E	Pos		DCN	Pos
XDH	Neg		DSEL	Pos		ARHGAP20	Pos		CCL3L3	Pos		KLRD1	Pos		AKAP12	Pos		ITM2C	Pos		COL5A2	Pos
ETF1	Neg		SPATA20	Pos		CD83	Pos		CYBB	Pos		DAPK2	Pos		WWTR1	Pos		CALCRL	Pos		CRISPLD2	Pos
TMEM109	Neg		ADSSL1	Pos		LY96	Pos		USP18	Pos		OSBPL3	Pos		SPOCK1	Pos		CRH	Pos		CDR1	Pos
PFN2	Neg		DHX58	Pos		IKZF4	Pos		IRF4	Pos		CA2	Pos		KRT18	Pos		RGS18	Pos		CXCL14	Pos
CD70	Neg		SPP1	Pos		ANKRD55	Pos		HLA-DQA1	Pos		SPRY2	Pos		CT45A5	Pos		MS4A6A	Pos		COL12A1	Pos
TNFRSF9	Neg		TRIM15	Pos		NEB	Pos		TYROBP	Pos		HCST	Pos		TNC	Pos		DHRS2	Pos		ADAMDEC1	Pos
CST3	Neg		DUSP26	Pos		RRAGD	Pos		ZBP1	Pos		MYO1F	Pos		SPANXB1	Pos		PON2	Pos		AEBP1	Pos
NR4A2	Neg		ABI3	Pos		TRAT1	Pos		MGLL	Pos		CD200R1	Pos		DCBLD2	Pos		ALOX15	Pos		LUM	Pos
RBM39	Neg		SFN	Pos		SAMD9L	Pos		TGFBI	Pos		CD200R1L	Pos		CCNB1	Pos		RAB33A	Pos		MMP1	Pos
CTSD	Neg		C1QC	Pos		SCIN	Pos		PTPRC	Pos		ITGA1	Pos		SFRP1	Pos		MOCOS	Pos		SERPINF1	Pos
KLRB1	Neg		RTP4	Pos		TNFRSF8	Pos		PSMB9	Pos		AGTRAP	Pos		OVOS2	Pos		CCL18	Pos		TIMP2	Pos
PTPN2	Neg		JUN	Pos		FAM129A	Pos		IFI16	Pos		CHN2	Pos		HAS2	Pos		IL17RB	Pos		IGFBP5	Pos
SERPINB1	Neg		BCKDHB	Pos		CD200R1	Pos		CTSS	Pos		RTN4RL1	Pos		DKK1	Pos		FABP4	Pos		SPARC	Pos
TTC39B	Neg		CCL4	Pos		IL18R1	Pos		FOLR2	Pos		RGS1	Pos		MAGEC2	Pos		CMTM8	Pos		CHI3L1	Pos
TTN	Neg		POU6F1	Pos		MAF	Pos		FAM81A	Pos		TXK	Pos		S100A16	Pos		QPRT	Pos		PLAT	Pos
RABGAP1L	Neg		CYSLTR2	Pos		RLN3	Pos		PDE8A	Pos		LRRK1	Pos		PAGE5	Pos		CDR2L	Pos		SULF1	Pos
NUSAP1	Neg		SLC14A1	Pos		CCR6	Pos		CCR5	Pos		MYADM	Pos		PRAME	Pos		DUOXA1	Pos		GREM1	Pos
TNFSF11	Neg		RGS16	Pos		SLC14A1	Pos		SERPINB2	Pos		S100A9	Pos		KRT6B	Pos		ABCC4	Pos		BGN	Pos
CYTH3	Neg		CUEDC1	Pos		LDLRAD4	Pos		CLEC12A	Pos		IL2RB	Pos		FAT1	Pos		SYT17	Pos		DKK3	Pos
TBC1D4	Neg		DEDD2	Pos		PHLPP1	Pos		MS4A7	Pos		CISH	Pos		APOBEC3B	Pos		PPP1R14A	Pos		COL8A1	Pos
LCLAT1	Neg		CPEB1	Pos		ITGAE	Pos		CD180	Pos		CASP1	Pos		ITGA2	Pos		PDGFC	Pos		TIMP1	Pos
CAP1	Neg		CTSS	Pos		CCR8	Pos		OAS2	Pos		ACTN2	Pos		PMEPA1	Pos		GPT	Pos		RARRES2	Pos
IL1R2	Neg		TMEM88	Pos		IFNGR1	Pos		CCR2	Pos		USP20	Pos		TM4SF1	Pos		FAM189A2	Pos		C11orf96	Pos
LRIG1	Neg		FAM196B	Pos		SLC9A7	Pos		HLA-DRB5	Pos		PGM2L1	Pos		MAGEA2	Pos		RASAL1	Pos		FBN1	Pos
ATP5C1	Neg		SKI	Pos		MYO1E	Pos		PLD4	Pos		CD96	Pos		SERPINA3	Pos		IPCEF1	Pos		TMEM158	Pos
EEA1	Neg		BTG1	Pos		ZSCAN29	Pos		XAF1	Pos		RRAS2	Pos		MOCOS	Pos		ZNF366	Pos		THY1	Pos
TANK	Neg		SYCP2L	Pos		ANKRD12	Pos		SLC7A8	Pos		VPS54	Pos		TUBB3	Pos		MAP4K1	Pos		PCOLCE	Pos
TCEAL9	Neg		RGS2	Pos		GPR52	Pos		CD84	Pos		GRINA	Pos		POPDC3	Pos		RAB30	Pos		CYR61	Pos
PTGFRN	Neg		ABCB1	Pos		JUN	Pos		CD74	Pos		HOXA7	Pos		S100A13	Pos		PCED1B	Pos		EFEMP1	Pos
ACAT1	Neg		ADRB2	Pos		TTC39C	Pos		CYTH4	Pos		LOC728392	Pos		ASPM	Pos		TMIGD3	Pos		CTHRC1	Pos
CRABP2	Neg		CD69	Pos		IFITM3	Pos		FCER1G	Pos		VAMP4	Pos		GTSF1	Pos		SH3BP4	Pos		ACTA2-AS1	Pos
GLS2	Neg		RNF166	Pos		DUSP4	Pos		IL7R	Pos		BCL2	Pos		YAP1	Pos		RRS1	Pos		FBLN1	Pos
UBE2T	Neg		TNN	Pos		RTP4	Pos		CLEC7A	Pos		PPM1B	Pos		CNN3	Pos		RNASE1	Pos		CXCL1	Pos
JAK3	Neg		C6orf203	Neg		SGO1	Neg		AGPAT4	Neg		LEF1	Neg		CD84	Neg		NCF1B	Neg		GIMAP4	Neg
E2F8	Neg		NEK2	Neg		CENPH	Neg		PGBD1	Neg		HIST1H2AJ	Neg		LPL	Neg		RARRES3	Neg		ADGRG1	Neg
GPD2	Neg		YEATS4	Neg		FANCD2	Neg		CACNG7	Neg		H2AFX	Neg		GLIPR2	Neg		SLAMF7	Neg		UPP1	Neg
CKS2	Neg		BUB1B	Neg		RACGAP1	Neg		FAM212A	Neg		HSPD1	Neg		ARHGDIB	Neg		CCL7	Neg		RGS1	Neg
PON2	Neg		CMC1	Neg		STMN1	Neg		TECRL	Neg		FBL	Neg		ACP5	Neg		LGALS3BP	Neg		ACKR1	Neg
TMBIM1	Neg		NDUFA6	Neg		KIF18B	Neg		MEGF10	Neg		CAPG	Neg		ITGB2	Neg		METTL7B	Neg		CD3D	Neg
FOXD1	Neg		BIRC5	Neg		MIS18BP1	Neg		ZMIZ1	Neg		ATIC	Neg		HCST	Neg		BATF2	Neg		DUSP2	Neg
SKI	Neg		HAUS7	Neg		KIAA1524	Neg		DEF6	Neg		EOMES	Neg		CLEC4A	Neg		PTGS2	Neg		P2RY8	Neg
RGS16	Neg		C14orf169	Neg		BUB1B	Neg		UGT8	Neg		GALK1	Neg		CHI3L1	Neg		MT1M	Neg		HLA-DRA	Neg
RASAL1	Neg		MITD1	Neg		SPC25	Neg		C14orf159	Neg		KPNA2	Neg		IQGAP2	Neg		G0S2	Neg		CD3G	Neg
ECT2	Neg		RPP30	Neg		CEP55	Neg		MRO	Neg		HIST1H3C	Neg		NCF2	Neg		CLLU1OS	Neg		TUBA4A	Neg
KLRG1	Neg		MRPL19	Neg		DAPL1	Neg		MCAM	Neg		CCR7	Neg		BLNK	Neg		CDK14	Neg		APLNR	Neg
LAG3	Neg		FAM111A	Neg		SPAG5	Neg		MDGA2	Neg		HIST1H2AM	Neg		FOLR3	Neg		CLEC5A	Neg		PRKCH	Neg
TIE1	Neg		DCAF13	Neg		ESCO2	Neg		TNS2	Neg		TIMM8A	Neg		CRTAM	Neg		MT1H	Neg		LCP1	Neg
COMMD3-BMI1	Neg		ATP5D	Neg		CDCA5	Neg		TCF7L1	Neg		BIRC5	Neg		AKR1C1	Neg		SLC6A12	Neg		CD3E	Neg
PON1	Neg		IPO9	Neg		NEIL3	Neg		LRP11	Neg		PPA1	Neg		FGL2	Neg		IL6	Neg		HLA-DMA	Neg
S100A3	Neg		CD2AP	Neg		DEPDC1	Neg		HKDC1	Neg		HIST1H2AD	Neg		MATK	Neg		IFIT2	Neg		SLCO2A1	Neg
POLD4	Neg		CISD1	Neg		IGFBP4	Neg		PDE7B	Neg		HIST1H2AH	Neg		CEBPA	Neg		FPR2	Neg		OCIAD2	Neg
VAMP5	Neg		BRI3BP	Neg		PRC1	Neg		SULF2	Neg		HIST1H2AB	Neg		CLEC12A	Neg		OCSTAMP	Neg		GZMB	Neg
DOK2	Neg		RFC3	Neg		FBXO5	Neg		MTSS1L	Neg		BZW2	Neg		CLEC7A	Neg		GPC4	Neg		SPOCK2	Neg
SMAD3	Neg		CENPA	Neg		ARHGAP19	Neg		ADAM12	Neg		TNFSF11	Neg		CD36	Neg		GREM1	Neg		NKG7	Neg
SERPINE2	Neg		CKAP2	Neg		AKR1C3	Neg		LRRC4B	Neg		ZBTB32	Neg		GPR183	Neg		CA12	Neg		CCL5	Neg
PGLYRP1	Neg		SBDS	Neg		HIST1H2BN	Neg		HDAC9	Neg		EGR2	Neg		SPP1	Neg		IFI27	Neg		CD69	Neg
FZD4	Neg		SAR1B	Neg		SHCBP1	Neg		USP2	Neg		USP33	Neg		MNDA	Neg		CLEC6A	Neg		HLA-DPA1	Neg
CDK2AP1	Neg		IMP4	Neg		MASTL	Neg		LPIN1	Neg		UHRF1	Neg		LY86	Neg		CCL8	Neg		GZMA	Neg
GAS2	Neg		NUP58	Neg		KIF15	Neg		TP53INP1	Neg		C19orf38	Neg		ITGAM	Neg		IL27	Neg		ARHGDIB	Neg
RND3	Neg		PGD	Neg		ANLN	Neg		KCNN4	Neg		GART	Neg		C1orf162	Neg		BHLHE41	Neg		CORO1A	Neg
LTB	Neg		HELLS	Neg		KIF2C	Neg		SLC35F1	Neg		CXCR4	Neg		IGSF6	Neg		IL1B	Neg		ARHGAP9	Neg
PRKCQ	Neg		KIF4A	Neg		STIL	Neg		BAHCC1	Neg		HK2	Neg		PTPRC	Neg		RSAD2	Neg		PIK3C2B	Neg
RNF11	Neg		SETD6	Neg		NCAPG2	Neg		CDHR4	Neg		FIGNL1	Neg		CCL24	Neg		GPR84	Neg		SELE	Neg
SCG2	Neg		MTHFD2	Neg		KIF20A	Neg		SEMA6A	Neg		PKN3	Neg		SPINK1	Neg		SSPN	Neg		KDR	Neg
ENO3	Neg		TOE1	Neg		KIF4A	Neg		MGRN1	Neg		SLC29A1	Neg		GREM1	Neg		VSIG4	Neg		PODXL	Neg
IRF4	Neg		SUCLG2	Neg		SKA3	Neg		GPC6	Neg		CHST2	Neg		MMP7	Neg		GBP1	Neg		S1PR1	Neg
CDKN1B	Neg		BANF1	Neg		MKI67	Neg		EHD3	Neg		EMB	Neg		HSD11B1	Neg		GCH1	Neg		ECSCR	Neg
MYB	Neg		GINS4	Neg		RRM2	Neg		MLH3	Neg		ALCAM	Neg		LIPA	Neg		MAP3K7CL	Neg		UCP2	Neg
IL1RL1	Neg		OXCT1	Neg		E2F8	Neg		FXYD3	Neg		DPP4	Neg		CLEC5A	Neg		IFIT3	Neg		TSPAN13	Neg
FYB	Neg		MRPS5	Neg		PRR11	Neg		FXYD1	Neg		E2F2	Neg		JAKMIP2	Neg		HAPLN3	Neg		VWF	Neg
IL2RA	Neg		PGAM1	Neg		AURKB	Neg		CDHR2	Neg		DUSP4	Neg		RCBTB2	Neg		SCG5	Neg		PNP	Neg
RPA2	Neg		PDK3	Neg		PLK1	Neg		SCRG1	Neg		SNN	Neg		CHIT1	Neg		EDN1	Neg		CSF2RB	Neg
C6orf222	Neg		INTS12	Neg		HIST1H2BB	Neg		TMEM59L	Neg		CD28	Neg		IL1RN	Neg		ADAMDEC1	Neg		ITGA6	Neg
ITIH5	Neg		MCM2	Neg		NUF2	Neg		XYLT1	Neg		CDCA7	Neg		A2M	Neg		APOBEC3A	Neg		VAMP8	Neg
LITAF	Neg		CHIC2	Neg		TPX2	Neg		ERBB3	Neg		NRN1	Neg		PLBD1	Neg		GBP5	Neg		JCHAIN	Neg
GAA	Neg		CENPH	Neg		NCAPG	Neg		LGI4	Neg		CD200	Neg		CD52	Neg		GBP1P1	Neg		TRBC1	Neg
ROMO1	Neg		FKBP4	Neg		CCNA2	Neg		NR4A2	Neg		IL18R1	Neg		TREM2	Neg		ANKRD22	Neg		SRGN	Neg
ZFPM1	Neg		FLNB	Neg		HMMR	Neg		ETV5	Neg		BTLA	Neg		FPR3	Neg		FCGR1B	Neg		PECAM1	Neg
CD200	Neg		MTHFD1L	Neg		KIF11	Neg		HAPLN1	Neg		ST6GAL1	Neg		LGALS2	Neg		FCGR1A	Neg		HCLS1	Neg
MDH2	Neg		MRPL34	Neg		CCNB2	Neg		ODF3L1	Neg		SATB1	Neg		FBP1	Neg		IDO1	Neg		IL2RG	Neg
CAPZB	Neg		GPR55	Neg		NUSAP1	Neg		CRLF1	Neg		MYB	Neg		FAM198B	Neg		GBP4	Neg		CD93	Neg
BDH1	Neg		MTHFD1	Neg		BUB1	Neg		ALAS2	Neg		SELL	Neg		RGCC	Neg		CXCL9	Neg		LAPTM5	Neg
SAT1	Neg		MRPL18	Neg		HIST1H2AD	Neg		MID1	Neg		POU2AF1	Neg		MRC1	Neg		CXCL10	Neg		JAG2	Neg
PDE6D	Neg
ADSSL1	Neg
ALDH4A1	Neg
AOC2	Neg
IL18	Neg
