# Supplementary material for: Integrated genomic, transcriptomic, and epigenetic analyses identify a leukotriene synthesis-related M2 macrophage gene signature that predicts prognosis and treatment vulnerability in gliomas
Source: Front Immunol. 2022 Sep 8;13:970702. doi: 10.3389/fimmu.2022.970702 (PMC9493442; doi:10.3389/fimmu.2022.970702)
Supplement: Supplementary file 3 [file Table_2.xlsx]

## Sheet: TCGA
Sample	Consensus_cluster	Disease	Group	Silhouette_width	M2_XCELL	M2_QUANTISEQ	M2_CIBERSORT
TCGA-02-0047	cluster 1	GBM	Macro1	0.222921	0.0470156	0.1523	0.322431
TCGA-02-2483	cluster 1	GBM	Macro1	0.220189	0.0251127	0.118661	0.435601
TCGA-06-0129	cluster 1	GBM	Macro1	0.173536	0.0134921	0.230323	0.538751
TCGA-06-0130	cluster 1	GBM	Macro1	0.353782	0.0793752	0.476572	0.411369
TCGA-06-0132	cluster 1	GBM	Macro1	0.261394	0.13979	0.275881	0.56586
TCGA-06-0138	cluster 1	GBM	Macro1	0.18867	0.0480808	0.30613	0.291295
TCGA-06-0141	cluster 1	GBM	Macro1	0.327851	0.130785	0.280367	0.585864
TCGA-06-0152	cluster 1	GBM	Macro1	0.234997	0.0245512	0.146413	0.195672
TCGA-06-0156	cluster 1	GBM	Macro1	0.335536	0.031897	0.15877	0.439439
TCGA-06-0157	cluster 1	GBM	Macro1	0.360878	0.021368	0.130095	0.468954
TCGA-06-0158	cluster 1	GBM	Macro1	0.339428	0.0255822	0.193086	0.340314
TCGA-06-0168	cluster 1	GBM	Macro1	0.333346	0.048837	0.198274	0.429387
TCGA-06-0171	cluster 1	GBM	Macro1	0.186423	0.0954866	0.29165	0.452362
TCGA-06-0174	cluster 1	GBM	Macro1	0.224532	0.0181635	0.0602978	0.200409
TCGA-06-0178	cluster 1	GBM	Macro1	0.207701	0.0678685	0.295305	0.634523
TCGA-06-0184	cluster 1	GBM	Macro1	0.332669	0.0634597	0.442732	0.465171
TCGA-06-0187	cluster 1	GBM	Macro1	0.213449	0.0167025	0.129731	0.337409
TCGA-06-0190	cluster 1	GBM	Macro1	0.271034	0.0268087	0.22384	0.38723
TCGA-06-0210	cluster 1	GBM	Macro1	0.362238	0.0524747	0.234078	0.402579
TCGA-06-0211	cluster 1	GBM	Macro1	0.249272	0.0550103	0.16972	0.306436
TCGA-06-0219	cluster 1	GBM	Macro1	0.236581	0.0824572	0.285877	0.407485
TCGA-06-0221	cluster 1	GBM	Macro1	0.344941	0.0103571	0.00351788	0.332277
TCGA-06-0238	cluster 1	GBM	Macro1	0.274601	0.0614837	0.290517	0.48046
TCGA-06-0644	cluster 1	GBM	Macro1	0.400509	0.0458592	0.161249	0.374319
TCGA-06-0645	cluster 1	GBM	Macro1	0.268017	0.0601801	0.179077	0.381415
TCGA-06-0649	cluster 1	GBM	Macro1	0.284985	0.0509644	0.269452	0.553204
TCGA-06-0686	cluster 1	GBM	Macro1	0.329191	0.0506549	0.0922007	0.309683
TCGA-06-0743	cluster 1	GBM	Macro1	0.280286	0.0139186	0.11989	0.327253
TCGA-06-0744	cluster 1	GBM	Macro1	0.410824	0.0137768	0.134966	0.431877
TCGA-06-0745	cluster 1	GBM	Macro1	0.368644	0.0293541	0.218024	0.402747
TCGA-06-0750	cluster 1	GBM	Macro1	0.355624	0.0599802	0.169764	0.381313
TCGA-06-0882	cluster 1	GBM	Macro1	0.296842	0.0330803	0.254864	0.399296
TCGA-06-1804	cluster 1	GBM	Macro1	0.178778	0.00260666	0.0842684	0.329072
TCGA-06-2557	cluster 1	GBM	Macro1	0.374312	0.0598572	0.42253	0.516562
TCGA-06-2558	cluster 1	GBM	Macro1	0.230158	0.0499356	0.133372	0.379635
TCGA-06-2559	cluster 1	GBM	Macro1	0.315052	0.0147323	0.114001	0.290079
TCGA-06-2561	cluster 1	GBM	Macro1	0.23189	0.0477553	0.235116	0.487246
TCGA-06-2562	cluster 1	GBM	Macro1	0.193944	0.0384687	0.111307	0.173408
TCGA-06-2563	cluster 1	GBM	Macro1	0.357172	0.0205113	0.139282	0.404502
TCGA-06-2564	cluster 1	GBM	Macro1	0.221427	0.0418446	0.196372	0.207247
TCGA-06-2565	cluster 1	GBM	Macro1	0.396935	0.00739481	0.132863	0.450155
TCGA-06-2569	cluster 1	GBM	Macro1	0.204655	0.00117118	0.0315502	0.279085
TCGA-06-2570	cluster 1	GBM	Macro1	0.329675	0.0176982	0.124653	0.302198
TCGA-06-5410	cluster 1	GBM	Macro1	0.243084	0.15846	0.433605	0.669792
TCGA-06-5411	cluster 1	GBM	Macro1	0.248209	0.0801713	0.118014	0.311816
TCGA-06-5412	cluster 1	GBM	Macro1	0.23161	0.0509874	0.301587	0.350331
TCGA-06-5413	cluster 1	GBM	Macro1	0.336763	0.068804	0.219882	0.634024
TCGA-06-5414	cluster 1	GBM	Macro1	0.387735	0.0299741	0.145984	0.352427
TCGA-06-5415	cluster 1	GBM	Macro1	0.297141	0.0154854	0.0988592	0.440597
TCGA-06-5416	cluster 1	GBM	Macro1	0.170773	0.0110377	0.00857458	0.293692
TCGA-06-5417	cluster 1	GBM	Macro1	0.345328	0.00838798	0.06689	0.655814
TCGA-06-5418	cluster 1	GBM	Macro1	0.297624	0.0238689	0.136057	0.34108
TCGA-06-5856	cluster 1	GBM	Macro1	0.417249	0.0269493	0.189802	0.467069
TCGA-06-5858	cluster 1	GBM	Macro1	0.374975	0.0339401	0.176542	0.347432
TCGA-06-5859	cluster 1	GBM	Macro1	0.292626	0.0471171	0.331408	0.573893
TCGA-12-0616	cluster 1	GBM	Macro1	0.278574	0.0228107	0.15512	0.368309
TCGA-12-0618	cluster 1	GBM	Macro1	0.139098	0.0164762	0.0185046	0.194683
TCGA-12-0619	cluster 1	GBM	Macro1	0.402541	0.0293702	0.191619	0.408509
TCGA-12-0821	cluster 1	GBM	Macro1	0.245118	0.0263473	0.0561821	0.288742
TCGA-12-3650	cluster 1	GBM	Macro1	0.395451	0.0313724	0.154411	0.568542
TCGA-12-3652	cluster 1	GBM	Macro1	0.371685	0.00889858	0.0522413	0.492573
TCGA-12-3653	cluster 1	GBM	Macro1	0.382756	0.0151039	0.110471	0.334635
TCGA-12-5295	cluster 1	GBM	Macro1	0.373534	0.0483324	0.226804	0.58895
TCGA-12-5299	cluster 1	GBM	Macro1	0.281078	0.0268038	0.102628	0.315024
TCGA-14-0736	cluster 1	GBM	Macro1	0.250246	0.114863	0.284586	0.360877
TCGA-14-0787	cluster 1	GBM	Macro1	0.394977	0.024147	0.16502	0.36034
TCGA-14-0789	cluster 1	GBM	Macro1	0.135496	0.0386067	0.145968	0.115887
TCGA-14-0817	cluster 1	GBM	Macro1	0.260049	0.0528004	0.436975	0.557006
TCGA-14-1402	cluster 1	GBM	Macro1	0.229789	0.0483799	0.156388	0.400887
TCGA-14-1823	cluster 1	GBM	Macro1	0.315739	0.0531486	0.251221	0.482465
TCGA-14-1825	cluster 1	GBM	Macro1	0.253509	0.0252056	0.0724513	0.189288
TCGA-14-1829	cluster 1	GBM	Macro1	0.24582	0.0567008	0.236266	0.470848
TCGA-14-2554	cluster 1	GBM	Macro1	0.274117	0.044687	0.184216	0.379221
TCGA-15-0742	cluster 1	GBM	Macro1	0.348028	0.00574215	0.0579766	0.331952
TCGA-16-0846	cluster 1	GBM	Macro1	0.321163	0.0494904	0.244675	0.446082
TCGA-16-1045	cluster 1	GBM	Macro1	0.379495	0.103247	0.246622	0.568015
TCGA-19-0957	cluster 1	GBM	Macro1	0.398868	0.0496888	0.139077	0.494024
TCGA-19-1389	cluster 1	GBM	Macro1	0.321329	0.0814401	0.264221	0.363646
TCGA-19-1787	cluster 1	GBM	Macro1	0.367864	0.0347824	0.209643	0.354821
TCGA-19-2629	cluster 1	GBM	Macro1	0.334353	0.028072	0.21727	0.435306
TCGA-19-4065	cluster 1	GBM	Macro1	0.372094	0.0842028	0.251707	0.454559
TCGA-19-5960	cluster 1	GBM	Macro1	0.370595	0.00725385	0.0298172	0.48359
TCGA-26-1442	cluster 1	GBM	Macro1	0.260595	0.00656784	0.0790807	0.268427
TCGA-26-5132	cluster 1	GBM	Macro1	0.320474	0.0157185	0.0996473	0.370231
TCGA-26-5133	cluster 1	GBM	Macro1	0.33782	0.0152682	0.0585755	0.288098
TCGA-26-5134	cluster 1	GBM	Macro1	0.309782	0.0158396	0.103329	0.316996
TCGA-26-5135	cluster 1	GBM	Macro1	0.159473	0.0287077	0.150343	0.174204
TCGA-26-5136	cluster 1	GBM	Macro1	0.277906	0.0470067	0.275261	0.418366
TCGA-26-5139	cluster 1	GBM	Macro1	0.300266	0.0166091	0.127324	0.34342
TCGA-27-1831	cluster 1	GBM	Macro1	0.320112	0.0424049	0.28558	0.500894
TCGA-27-1832	cluster 1	GBM	Macro1	0.185133	0.0435282	0.228508	0.358542
TCGA-27-1834	cluster 1	GBM	Macro1	0.239581	0.0384872	0.252952	0.372385
TCGA-27-1835	cluster 1	GBM	Macro1	0.235923	0	0.0225752	0.388149
TCGA-27-1837	cluster 1	GBM	Macro1	0.305544	0.0246665	0.152276	0.29274
TCGA-27-2519	cluster 1	GBM	Macro1	0.255462	0.0605566	0.210167	0.470318
TCGA-27-2521	cluster 1	GBM	Macro1	0.377714	0.0107083	0.0469958	0.462123
TCGA-27-2523	cluster 1	GBM	Macro1	0.346311	0.0170066	0.089017	0.307785
TCGA-27-2524	cluster 1	GBM	Macro1	0.135454	0.030011	0.199052	0.219413
TCGA-27-2526	cluster 1	GBM	Macro1	0.2565	0.0541704	0.207743	0.262286
TCGA-27-2528	cluster 1	GBM	Macro1	0.321788	0.00800409	0.0505482	0.306769
TCGA-28-1747	cluster 1	GBM	Macro1	0.191446	0.0703486	0.260291	0.261352
TCGA-28-1753	cluster 1	GBM	Macro1	0.299466	0.134492	0.202208	0.374947
TCGA-28-2499	cluster 1	GBM	Macro1	0.425263	0.0473408	0.151433	0.458284
TCGA-28-2513	cluster 1	GBM	Macro1	0.398768	0.047347	0.180627	0.410962
TCGA-28-2514	cluster 1	GBM	Macro1	0.163529	0.0405265	0.0727425	0.274778
TCGA-28-5204	cluster 1	GBM	Macro1	0.319315	0.0125651	0.165185	0.499509
TCGA-28-5207	cluster 1	GBM	Macro1	0.140225	0.0373049	0.173942	0.355161
TCGA-28-5208	cluster 1	GBM	Macro1	0.357663	0.0368428	0.209337	0.448199
TCGA-28-5209	cluster 1	GBM	Macro1	0.259756	0.000459457	0.0879053	0.222667
TCGA-28-5213	cluster 1	GBM	Macro1	0.151514	0.0944309	0.452883	0.376819
TCGA-28-5216	cluster 1	GBM	Macro1	0.222162	0.0279297	0.120567	0.258407
TCGA-28-5218	cluster 1	GBM	Macro1	0.317541	0.0476547	0.0883773	0.323028
TCGA-28-5220	cluster 1	GBM	Macro1	0.261281	0.0376167	0.191611	0.427469
TCGA-32-1980	cluster 1	GBM	Macro1	0.27787	0.10468	0.206268	0.347488
TCGA-32-1982	cluster 1	GBM	Macro1	0.223063	0.0386352	0.274301	0.374158
TCGA-32-2616	cluster 1	GBM	Macro1	0.224985	0.0638662	0.109727	0.263151
TCGA-32-2632	cluster 1	GBM	Macro1	0.379432	0.0810439	0.256389	0.444205
TCGA-32-2634	cluster 1	GBM	Macro1	0.339655	0.0169753	0.0790177	0.325786
TCGA-32-2638	cluster 1	GBM	Macro1	0.374047	0.0230426	0.19952	0.466345
TCGA-32-4213	cluster 1	GBM	Macro1	0.409972	0.0493289	0.23139	0.404879
TCGA-41-2571	cluster 1	GBM	Macro1	0.162582	0.0309902	0.0624545	0.21398
TCGA-41-2572	cluster 1	GBM	Macro1	0.386726	0.0294302	0.18343	0.330353
TCGA-41-3915	cluster 1	GBM	Macro1	0.291609	0.0459243	0.152473	0.418887
TCGA-41-4097	cluster 1	GBM	Macro1	0.339083	0.0522188	0.168214	0.464927
TCGA-41-5651	cluster 1	GBM	Macro1	0.300989	0.00484311	0.0412167	0.24441
TCGA-76-4925	cluster 1	GBM	Macro1	0.269841	0.00920233	0.0328678	0.248702
TCGA-76-4926	cluster 1	GBM	Macro1	0.31619	0.0349354	0.0967829	0.319391
TCGA-76-4927	cluster 1	GBM	Macro1	0.37968	0.0406869	0.191068	0.550865
TCGA-76-4928	cluster 1	GBM	Macro1	0.171196	0.0799747	0.162297	0.365461
TCGA-76-4929	cluster 1	GBM	Macro1	0.353425	0.048977	0.130982	0.463508
TCGA-76-4931	cluster 1	GBM	Macro1	0.173632	0.0128345	0.0427156	0.23885
TCGA-76-4932	cluster 1	GBM	Macro1	0.335484	0.00741965	0.136116	0.302334
TCGA-CS-4938	cluster 2	LGG	Macro3	0.291986	0.00698321	0.100269	0.281832
TCGA-CS-4941	cluster 1	LGG	Macro2	0.252173	0.0171615	0.217305	0.366056
TCGA-CS-4944	cluster 1	LGG	Macro2	0.313622	0.0226132	0.112467	0.549823
TCGA-CS-5395	cluster 1	LGG	Macro2	0.146463	0.00901843	0.0511836	0.219369
TCGA-CS-5397	cluster 1	LGG	Macro2	0.28472	0.029706	0.116047	0.377124
TCGA-CS-6186	cluster 1	LGG	Macro2	0.221368	0.022776	0.0753095	0.324749
TCGA-CS-6188	cluster 1	LGG	Macro2	0.254187	0.0161219	0.12955	0.351671
TCGA-CS-6665	cluster 2	LGG	Macro3	0.203057	0.0216708	0.214341	0.0936374
TCGA-CS-6666	cluster 1	LGG	Macro2	0.198513	0.00267714	0.0859005	0.412296
TCGA-CS-6670	cluster 2	LGG	Macro3	0.414586	0.00972373	0	0.0839941
TCGA-DB-5270	cluster 2	LGG	Macro3	0.324162	0.0251093	0.0529593	0.219844
TCGA-DB-5274	cluster 1	LGG	Macro2	0.135765	0.036745	0.0624492	0.416718
TCGA-DB-5275	cluster 2	LGG	Macro3	0.415018	0.00315348	0.0456324	0.097137
TCGA-DB-5276	cluster 2	LGG	Macro3	0.231582	0.0165911	0.136979	0.179538
TCGA-DB-5277	cluster 1	LGG	Macro2	0.371991	0.0103795	0.022347	0.460913
TCGA-DB-5278	cluster 2	LGG	Macro3	0.297227	0.0221244	0.0197197	0.281365
TCGA-DB-5279	cluster 2	LGG	Macro3	0.279818	0.0154217	0.0199089	0.0912986
TCGA-DB-5281	cluster 2	LGG	Macro3	0.363209	0.0110162	0.0465994	0.149683
TCGA-DB-A4XA	cluster 1	LGG	Macro2	0.375504	0.0403003	0.0753741	0.561337
TCGA-DB-A4XB	cluster 2	LGG	Macro3	0.46769	0.000109605	0.0126541	0.15126
TCGA-DB-A4XC	cluster 2	LGG	Macro3	0.207708	2.64948e-19	0.105082	0.300913
TCGA-DB-A4XD	cluster 2	LGG	Macro3	0.296511	0	0.0399582	0.313508
TCGA-DB-A4XE	cluster 2	LGG	Macro3	0.399315	0.0129801	0.0431656	0.1597
TCGA-DB-A4XF	cluster 1	LGG	Macro2	0.233947	0.00462264	0.080001	0.466015
TCGA-DB-A4XG	cluster 2	LGG	Macro3	0.295978	0.0119831	0	0.103655
TCGA-DB-A4XH	cluster 2	LGG	Macro3	0.311146	0.00225891	0	0.192456
TCGA-DB-A64Q	cluster 2	LGG	Macro3	0.354613	0.00730545	0.0317432	0.234564
TCGA-DB-A64S	cluster 2	LGG	Macro3	0.335033	0.00824175	0.135585	0.243472
TCGA-DB-A64U	cluster 2	LGG	Macro3	0.449081	0.00674812	0.0312026	0.118356
TCGA-DB-A64V	cluster 1	LGG	Macro2	0.311283	0.0452655	0.190369	0.528613
TCGA-DB-A64X	cluster 1	LGG	Macro2	0.287447	0.00235058	0.00184455	0.535617
TCGA-DB-A75K	cluster 2	LGG	Macro3	0.284523	0.0124837	0.052895	0.0904472
TCGA-DB-A75O	cluster 2	LGG	Macro3	0.359666	0.0103732	0.119378	0.236129
TCGA-DH-5140	cluster 1	LGG	Macro2	0.290767	8.86927e-19	0.0561163	0.226696
TCGA-DH-5141	cluster 1	LGG	Macro2	0.186044	0.0197541	0.0478173	0.476525
TCGA-DH-5142	cluster 1	LGG	Macro2	0.179065	0.00137	0.155732	0.400682
TCGA-DH-5143	cluster 2	LGG	Macro3	0.416703	0.0213898	0.111037	0.173224
TCGA-DH-A669	cluster 1	LGG	Macro2	0.321371	0.0225823	0.036114	0.380961
TCGA-DH-A66B	cluster 1	LGG	Macro2	0.276403	1.85247e-19	0.131194	0.40798
TCGA-DH-A66F	cluster 1	LGG	Macro2	0.333445	0.00868317	0.0245308	0.437808
TCGA-DH-A66G	cluster 2	LGG	Macro3	0.416389	0.0125204	0.0447224	0.212641
TCGA-DH-A7UT	cluster 2	LGG	Macro3	0.415524	0.0045942	0.0949573	0.184995
TCGA-DH-A7UV	cluster 1	LGG	Macro2	0.312549	0.000524467	0.0918336	0.419672
TCGA-DU-5849	cluster 1	LGG	Macro2	0.311754	0.0168996	0.00915746	0.391624
TCGA-DU-5851	cluster 1	LGG	Macro2	0.260662	0.0108226	0.0473904	0.269825
TCGA-DU-5853	cluster 2	LGG	Macro3	0.353545	0.00372884	0.10875	0.219684
TCGA-DU-5854	cluster 1	LGG	Macro2	0.344902	0.0311358	0.200671	0.33754
TCGA-DU-5855	cluster 2	LGG	Macro3	0.34446	0.0128911	0.140502	0.265057
TCGA-DU-5870	cluster 1	LGG	Macro2	0.241458	0.00702799	0.0524832	0.409622
TCGA-DU-5871	cluster 2	LGG	Macro3	0.270148	0.000427914	0.0844106	0.22196
TCGA-DU-5872	cluster 1	LGG	Macro2	0.299324	0.0477901	0.27581	0.331306
TCGA-DU-6392	cluster 1	LGG	Macro2	0.251611	0.0115174	0.0805483	0.261487
TCGA-DU-6394	cluster 1	LGG	Macro2	0.293597	0.00690587	0.0235139	0.261026
TCGA-DU-6395	cluster 2	LGG	Macro3	0.249499	3.07541e-19	0.0343166	0.106527
TCGA-DU-6396	cluster 1	LGG	Macro2	0.396084	0.0114658	0.167134	0.43847
TCGA-DU-6397	cluster 1	LGG	Macro2	0.127868	0.0052613	0.0535397	0.393321
TCGA-DU-6399	cluster 1	LGG	Macro2	0.293351	0	0.140146	0.439358
TCGA-DU-6402	cluster 1	LGG	Macro2	0.336806	0.0187411	0.145033	0.292238
TCGA-DU-6403	cluster 1	LGG	Macro2	0.289428	0.0328554	0.230206	0.296276
TCGA-DU-6406	cluster 1	LGG	Macro2	0.299187	1.17564e-19	0.111	0.241783
TCGA-DU-6408	cluster 2	LGG	Macro3	0.435933	0.00179009	0.0878638	0.123188
TCGA-DU-6542	cluster 1	LGG	Macro2	0.282278	0.00732055	0.114529	0.418237
TCGA-DU-7006	cluster 1	LGG	Macro2	0.131772	0.0399318	0.230564	0.361483
TCGA-DU-7007	cluster 1	LGG	Macro2	0.226089	0.00621687	0.185832	0.451689
TCGA-DU-7009	cluster 2	LGG	Macro3	0.379812	0.0057114	0	0.122079
TCGA-DU-7011	cluster 1	LGG	Macro2	0.179108	0.00830214	0.110674	0.368327
TCGA-DU-7012	cluster 1	LGG	Macro2	0.315646	0.0520021	0.290404	0.3361
TCGA-DU-7013	cluster 1	LGG	Macro2	0.301009	0.0137981	0.117178	0.244334
TCGA-DU-7014	cluster 1	LGG	Macro2	0.354601	0	0.0570695	0.356294
TCGA-DU-7290	cluster 2	LGG	Macro3	0.225567	0.0155755	0.271213	0.231738
TCGA-DU-7294	cluster 2	LGG	Macro3	0.30892	0.00734552	0.0195031	0.212995
TCGA-DU-7302	cluster 2	LGG	Macro3	0.318984	0.0242512	0	0.134475
TCGA-DU-7304	cluster 1	LGG	Macro2	0.161158	0.00219146	0.0428915	0.397725
TCGA-DU-7306	cluster 1	LGG	Macro2	0.155997	0.0071653	0.0774091	0.331835
TCGA-DU-7309	cluster 2	LGG	Macro3	0.431487	0.00419633	0.0148069	0.136545
TCGA-DU-8161	cluster 1	LGG	Macro2	0.293063	0.0110901	0.163628	0.347563
TCGA-DU-8162	cluster 2	LGG	Macro3	0.182992	0.0321748	0	0.0341998
TCGA-DU-8164	cluster 2	LGG	Macro3	0.274875	0.002983	0	0.148976
TCGA-DU-8165	cluster 1	LGG	Macro2	0.376097	0.0209898	0.193528	0.430461
TCGA-DU-8166	cluster 2	LGG	Macro3	0.392674	6.14417e-19	0.0271587	0.100529
TCGA-DU-8167	cluster 2	LGG	Macro3	0.223945	0.000948255	0.138313	0.154782
TCGA-DU-A5TR	cluster 2	LGG	Macro3	0.238672	0.0110568	0.235246	0.180457
TCGA-DU-A5TS	cluster 1	LGG	Macro2	0.199548	0.011173	0.085661	0.360936
TCGA-DU-A5TT	cluster 2	LGG	Macro3	0.323131	0.0191328	0.104844	0.242429
TCGA-DU-A5TU	cluster 1	LGG	Macro2	0.235702	0.000157109	0.189876	0.404165
TCGA-DU-A5TW	cluster 2	LGG	Macro3	0.178851	0	0.00190553	0.34349
TCGA-DU-A5TY	cluster 1	LGG	Macro2	0.308219	0.0719241	0.402405	0.359993
TCGA-DU-A6S2	cluster 2	LGG	Macro3	0.221858	0.0150498	0	0
TCGA-DU-A76L	cluster 1	LGG	Macro2	0.213785	0.0459248	0.13835	0.215408
TCGA-DU-A7T6	cluster 1	LGG	Macro2	0.151268	0.0139207	0.0127803	0.336988
TCGA-DU-A7T8	cluster 2	LGG	Macro3	0.328373	1.45138e-18	0.03436	0.142339
TCGA-DU-A7TC	cluster 2	LGG	Macro3	0.250785	0.0109582	0.0183774	0.18012
TCGA-DU-A7TG	cluster 2	LGG	Macro3	0.344227	0.00640142	0	0.0016522
TCGA-DU-A7TI	cluster 2	LGG	Macro3	0.319658	0.0131249	0.0290528	0.158237
TCGA-E1-5303	cluster 2	LGG	Macro3	0.187037	0.0288146	0.24523	0.113032
TCGA-E1-5307	cluster 1	LGG	Macro2	0.307471	0.00570888	0.0609587	0.316241
TCGA-E1-5318	cluster 1	LGG	Macro2	0.377514	0.00127077	0.0403568	0.408745
TCGA-E1-5319	cluster 1	LGG	Macro2	0.304988	0.0221538	0.074482	0.338879
TCGA-E1-A7YH	cluster 2	LGG	Macro3	0.288878	0.000230804	0.0624296	0.280272
TCGA-E1-A7YJ	cluster 1	LGG	Macro2	0.423285	0.0166123	0.182648	0.450235
TCGA-E1-A7YK	cluster 1	LGG	Macro2	0.23951	0.021198	0.169421	0.466834
TCGA-E1-A7YL	cluster 1	LGG	Macro2	0.131276	0.0193979	0.0830101	0.240111
TCGA-E1-A7YM	cluster 1	LGG	Macro2	0.173315	0.00646947	0.0409623	0.212303
TCGA-E1-A7YN	cluster 1	LGG	Macro2	0.358946	0.097096	0.389579	0.496027
TCGA-E1-A7YQ	cluster 1	LGG	Macro2	0.221357	0.00111997	0.212508	0.367253
TCGA-E1-A7YU	cluster 2	LGG	Macro3	0.288551	0.0102656	0.0453082	0.146097
TCGA-E1-A7YW	cluster 2	LGG	Macro3	0.336206	6.86089e-20	0.0823537	0.267054
TCGA-E1-A7Z6	cluster 1	LGG	Macro2	0.35374	0	0.0575709	0.442023
TCGA-F6-A8O4	cluster 2	LGG	Macro3	0.299013	0.000877599	0	0.220164
TCGA-FG-5962	cluster 2	LGG	Macro3	0.401245	0.0253357	0.0286972	0.104522
TCGA-FG-5963	cluster 1	LGG	Macro2	0.341354	0.0439843	0.289586	0.334052
TCGA-FG-5964	cluster 1	LGG	Macro2	0.380503	0.0383077	0.194996	0.533925
TCGA-FG-5965	cluster 2	LGG	Macro3	0.342437	0.00945398	0.0595311	0.132955
TCGA-FG-6688	cluster 1	LGG	Macro2	0.1706	0.0260855	0.215876	0.447452
TCGA-FG-6689	cluster 2	LGG	Macro3	0.425313	0.0158304	0.10656	0.212323
TCGA-FG-6692	cluster 1	LGG	Macro2	0.357491	0.0272814	0.0991918	0.355983
TCGA-FG-7637	cluster 2	LGG	Macro3	0.231958	0.00492194	0	0.144953
TCGA-FG-7641	cluster 2	LGG	Macro3	0.267299	0.00422738	0	0.100568
TCGA-FG-7643	cluster 2	LGG	Macro3	0.200589	0.0168102	0.00254718	0.181293
TCGA-FG-8181	cluster 2	LGG	Macro3	0.241507	0.00399574	0	0.118843
TCGA-FG-8182	cluster 2	LGG	Macro3	0.182484	0.00166517	0.129167	0.0951006
TCGA-FG-8185	cluster 2	LGG	Macro3	0.338288	0	0.018349	0.28022
TCGA-FG-8186	cluster 2	LGG	Macro3	0.312833	0.00946364	0.100762	0.241575
TCGA-FG-8187	cluster 2	LGG	Macro3	0.426234	0.00805999	0.0478956	0.114331
TCGA-FG-8188	cluster 2	LGG	Macro3	0.348695	0.00652726	0.0892015	0.254647
TCGA-FG-8191	cluster 2	LGG	Macro3	0.335058	0.00641639	0.0763386	0.246343
TCGA-FG-A4MT	cluster 2	LGG	Macro3	0.229494	0.022164	0.0327878	0.301298
TCGA-FG-A4MU	cluster 1	LGG	Macro2	0.319814	0.00521878	0.126398	0.286498
TCGA-FG-A4MX	cluster 2	LGG	Macro3	0.251872	0.00414029	0.020155	0.293454
TCGA-FG-A4MY	cluster 1	LGG	Macro2	0.166273	0.00465754	0.0337776	0.309371
TCGA-FG-A60J	cluster 2	LGG	Macro3	0.201192	0.0011701	0.0809117	0.190725
TCGA-FG-A60K	cluster 2	LGG	Macro3	0.29701	0.00280004	0.0306467	0.25021
TCGA-FG-A60L	cluster 2	LGG	Macro3	0.192675	0.015694	0.195915	0.270063
TCGA-FG-A6J1	cluster 2	LGG	Macro3	0.210774	0.0159579	0.0676241	0.243978
TCGA-FG-A70Z	cluster 1	LGG	Macro2	0.303425	0.0384347	0.147827	0.281786
TCGA-FG-A711	cluster 2	LGG	Macro3	0.406581	0.00518674	0.0159474	0.147766
TCGA-FG-A713	cluster 2	LGG	Macro3	0.193636	0.0233553	0	0.13872
TCGA-FG-A87N	cluster 1	LGG	Macro2	0.185095	0.00992874	0.0565775	0.315868
TCGA-FG-A87Q	cluster 1	LGG	Macro2	0.347646	0.0331692	0.352207	0.452985
TCGA-FN-7833	cluster 2	LGG	Macro3	0.219825	0	0.0818373	0.252213
TCGA-HT-7467	cluster 2	LGG	Macro3	0.241977	0.0171427	0.00830263	0.227367
TCGA-HT-7468	cluster 2	LGG	Macro3	0.247649	0.00818471	0.0280213	0.237405
TCGA-HT-7469	cluster 2	LGG	Macro3	0.281567	0.0146547	0.0523281	0.277578
TCGA-HT-7470	cluster 2	LGG	Macro3	0.328611	0.0124554	0.018143	0.177996
TCGA-HT-7471	cluster 1	LGG	Macro2	0.15539	0.0129574	0.0774707	0.34551
TCGA-HT-7472	cluster 1	LGG	Macro2	0.274875	0.0109137	0.143448	0.467553
TCGA-HT-7473	cluster 1	LGG	Macro2	0.233217	0.0333782	0.35444	0.468266
TCGA-HT-7479	cluster 2	LGG	Macro3	0.20129	0.014037	0.16584	0.150236
TCGA-HT-7480	cluster 2	LGG	Macro3	0.247191	0.00760401	0.00228623	0.156272
TCGA-HT-7481	cluster 2	LGG	Macro3	0.222737	0.00959181	0.025746	0.236992
TCGA-HT-7482	cluster 2	LGG	Macro3	0.263624	0.0119682	0.151116	0.177482
TCGA-HT-7485	cluster 1	LGG	Macro2	0.208242	0.0111639	0.106873	0.341935
TCGA-HT-7601	cluster 1	LGG	Macro2	0.201006	0.0484882	0.147925	0.442826
TCGA-HT-7602	cluster 1	LGG	Macro2	0.132327	0.0120589	0.0823866	0.274887
TCGA-HT-7604	cluster 2	LGG	Macro3	0.349379	9.43524e-19	0.0332256	0.249899
TCGA-HT-7605	cluster 2	LGG	Macro3	0.379384	0.0189444	0.0265686	0.141594
TCGA-HT-7606	cluster 1	LGG	Macro2	0.373207	4.24938e-05	0.0364814	0.358751
TCGA-HT-7607	cluster 2	LGG	Macro3	0.217996	0.0246585	0.00717158	0.264743
TCGA-HT-7608	cluster 2	LGG	Macro3	0.394936	0.0117602	0.0811933	0.223513
TCGA-HT-7609	cluster 2	LGG	Macro3	0.403787	0.000711984	0.107144	0.210608
TCGA-HT-7610	cluster 2	LGG	Macro3	0.454215	0.011268	0	0.0682745
TCGA-HT-7611	cluster 1	LGG	Macro2	0.253912	0.00168148	0.120589	0.475244
TCGA-HT-7616	cluster 1	LGG	Macro2	0.299453	0.0233269	0.153502	0.366986
TCGA-HT-7620	cluster 2	LGG	Macro3	0.366943	0.00747504	0.0542619	0.205672
TCGA-HT-7677	cluster 2	LGG	Macro3	0.370628	0.00656495	0.0145846	0.168471
TCGA-HT-7680	cluster 2	LGG	Macro3	0.355275	0.0204831	0.145656	0.193447
TCGA-HT-7681	cluster 2	LGG	Macro3	0.255968	0.0234958	0.0471868	0.203011
TCGA-HT-7684	cluster 2	LGG	Macro3	0.362043	0.00529984	0.0971992	0.179483
TCGA-HT-7688	cluster 2	LGG	Macro3	0.311146	0.00402968	0	0.0708808
TCGA-HT-7689	cluster 1	LGG	Macro2	0.215006	0.00220623	0.0907599	0.314528
TCGA-HT-7690	cluster 1	LGG	Macro2	0.308884	0.00871418	0.147917	0.447837
TCGA-HT-7691	cluster 2	LGG	Macro3	0.297973	0.00986416	0.158549	0.13984
TCGA-HT-7693	cluster 1	LGG	Macro2	0.282875	0.00301729	0.128942	0.414642
TCGA-HT-7694	cluster 2	LGG	Macro3	0.270809	0.0123073	0	0.159894
TCGA-HT-7695	cluster 2	LGG	Macro3	0.378397	0.00626296	0.0051079	0.0561188
TCGA-HT-7854	cluster 2	LGG	Macro3	0.257331	0.0083085	0.209521	0.235096
TCGA-HT-7855	cluster 1	LGG	Macro2	0.333365	0	0.0653561	0.561642
TCGA-HT-7873	cluster 2	LGG	Macro3	0.326867	0	0.0696622	0.170329
TCGA-HT-7874	cluster 2	LGG	Macro3	0.369439	0.0163363	0	0.0821176
TCGA-HT-7875	cluster 2	LGG	Macro3	0.217994	0.00988758	0	0.0826815
TCGA-HT-7877	cluster 2	LGG	Macro3	0.31935	0.00145763	0.00544619	0.0809878
TCGA-HT-7879	cluster 2	LGG	Macro3	0.223856	4.89381e-19	0.0883148	0.35968
TCGA-HT-7880	cluster 2	LGG	Macro3	0.293898	0.0225733	0.00272417	0.132142
TCGA-HT-7881	cluster 2	LGG	Macro3	0.281426	0.00632669	0	0.0976146
TCGA-HT-7882	cluster 1	LGG	Macro2	0.15254	0.118256	0.188699	0.362816
TCGA-HT-7884	cluster 2	LGG	Macro3	0.321061	0.00270706	0.0311332	0.143365
TCGA-HT-7902	cluster 2	LGG	Macro3	0.282548	0.00682372	6.67984e-05	0.071442
TCGA-HT-8010	cluster 2	LGG	Macro3	0.440165	0.00260832	0.0549352	0.171974
TCGA-HT-8011	cluster 1	LGG	Macro2	0.394185	0.0170249	0.0828747	0.340561
TCGA-HT-8018	cluster 2	LGG	Macro3	0.306672	0.0370208	0.0960543	0.146972
TCGA-HT-8106	cluster 1	LGG	Macro2	0.194373	0.084095	0.413357	0.327171
TCGA-HT-8108	cluster 1	LGG	Macro2	0.292646	2.25344e-19	0.163772	0.374276
TCGA-HT-8109	cluster 2	LGG	Macro3	0.407087	0.0159154	0.0242351	0.11022
TCGA-HT-8111	cluster 1	LGG	Macro2	0.269406	0.0188831	0.155629	0.291542
TCGA-HT-8114	cluster 1	LGG	Macro2	0.19855	4.2121e-19	0.205736	0.401386
TCGA-HT-8563	cluster 1	LGG	Macro2	0.314958	0.0582132	0.329568	0.467742
TCGA-HT-A4DS	cluster 1	LGG	Macro2	0.401164	0.054418	0.267901	0.426701
TCGA-HT-A4DV	cluster 1	LGG	Macro2	0.189912	0.0288332	0.0450546	0.176575
TCGA-HT-A5R7	cluster 2	LGG	Macro3	0.276321	0.0270597	0.0202574	0.224644
TCGA-HT-A5RA	cluster 1	LGG	Macro2	0.28099	8.20576e-19	0.083108	0.252367
TCGA-HT-A5RB	cluster 2	LGG	Macro3	0.339362	0.00016934	0.00414212	0.216414
TCGA-HT-A614	cluster 1	LGG	Macro2	0.366903	0.00778342	0.0690819	0.449953
TCGA-HT-A615	cluster 1	LGG	Macro2	0.372609	0.0201952	0.151235	0.542532
TCGA-HT-A616	cluster 2	LGG	Macro3	0.444725	0.00593226	0	0.0271934
TCGA-HT-A617	cluster 1	LGG	Macro2	0.36865	0.0737572	0.204435	0.615617
TCGA-HT-A619	cluster 1	LGG	Macro2	0.136081	0.00156343	0	0.0950021
TCGA-HT-A61A	cluster 2	LGG	Macro3	0.239428	0.0320696	0	0.12925
TCGA-HT-A61B	cluster 1	LGG	Macro2	0.266222	0.00689131	0.219028	0.360776
TCGA-HT-A61C	cluster 1	LGG	Macro2	0.222755	0.0113703	0.147687	0.278416
TCGA-HT-A74H	cluster 1	LGG	Macro2	0.256752	0.0236512	0.195455	0.31166
TCGA-HT-A74J	cluster 2	LGG	Macro3	0.447837	0	0.0387845	0.159419
TCGA-HT-A74K	cluster 1	LGG	Macro2	0.330776	0.0350862	0.0516847	0.309283
TCGA-HT-A74L	cluster 2	LGG	Macro3	0.252248	0.00186813	0.0481113	0.324752
TCGA-HT-A74O	cluster 1	LGG	Macro2	0.331415	0.016066	0.209015	0.439946
TCGA-HW-7486	cluster 2	LGG	Macro3	0.373134	0.0150699	0.0660913	0.154415
TCGA-HW-7487	cluster 2	LGG	Macro3	0.273413	0.0130594	0.00259188	0.238499
TCGA-HW-7489	cluster 2	LGG	Macro3	0.429021	0.0115481	0.0123351	0.126791
TCGA-HW-7490	cluster 2	LGG	Macro3	0.185781	0.00595688	0.0833373	0.185871
TCGA-HW-7493	cluster 2	LGG	Macro3	0.344659	0.00472572	0.0553967	0.0781233
TCGA-HW-7495	cluster 2	LGG	Macro3	0.344402	0.0081712	0	0.0868856
TCGA-HW-8319	cluster 2	LGG	Macro3	0.411863	0.000298854	0.0337971	0.120227
TCGA-HW-8320	cluster 2	LGG	Macro3	0.302735	1.52666e-18	0.0672421	0.199168
TCGA-HW-8321	cluster 2	LGG	Macro3	0.295947	0.000638235	0.0275703	0.205907
TCGA-HW-8322	cluster 1	LGG	Macro2	0.206606	0.00647616	0.00704482	0.51376
TCGA-HW-A5KK	cluster 2	LGG	Macro3	0.200848	0.0232348	0.377413	0.312919
TCGA-HW-A5KM	cluster 1	LGG	Macro2	0.185038	0.0119384	0.312075	0.350748
TCGA-IK-8125	cluster 2	LGG	Macro3	0.211968	0.0148474	0.0317654	0.249433
TCGA-KT-A74X	cluster 1	LGG	Macro2	0.354183	0.0240947	0.0274551	0.500374
TCGA-P5-A5EU	cluster 1	LGG	Macro2	0.331963	1.89641e-18	0.112353	0.434642
TCGA-P5-A5EW	cluster 2	LGG	Macro3	0.430889	6.22403e-21	0.0970606	0.106421
TCGA-P5-A5EX	cluster 1	LGG	Macro2	0.252884	0.0281974	0.206461	0.283408
TCGA-P5-A5EY	cluster 1	LGG	Macro2	0.254514	0.0223724	0.0298925	0.242289
TCGA-P5-A5EZ	cluster 1	LGG	Macro2	0.205327	0.00310748	0.140639	0.331931
TCGA-P5-A5F1	cluster 1	LGG	Macro2	0.370262	0.0104177	0.092323	0.472
TCGA-P5-A5F2	cluster 2	LGG	Macro3	0.422568	0.0231097	0.0355539	0.149748
TCGA-P5-A5F4	cluster 2	LGG	Macro3	0.314725	0.00637808	0	0.168729
TCGA-P5-A5F6	cluster 1	LGG	Macro2	0.382214	0.0123287	0.06688	0.349792
TCGA-P5-A72U	cluster 1	LGG	Macro2	0.313813	9.86094e-19	0.129969	0.346584
TCGA-P5-A72W	cluster 1	LGG	Macro2	0.199265	8.20606e-21	0.0574292	0.218812
TCGA-P5-A72X	cluster 2	LGG	Macro3	0.204999	0	0.0403523	0.283984
TCGA-P5-A731	cluster 1	LGG	Macro2	0.262703	0.0167164	0.0377277	0.224319
TCGA-P5-A733	cluster 2	LGG	Macro3	0.332673	0	0.0292281	0.173181
TCGA-P5-A736	cluster 1	LGG	Macro2	0.355739	0.0283688	0.226871	0.454558
TCGA-P5-A77X	cluster 2	LGG	Macro3	0.272802	0.00140374	0.00351802	0.171784
TCGA-P5-A781	cluster 2	LGG	Macro3	0.294601	0.00862096	0.0369696	0.217046
TCGA-QH-A65V	cluster 1	LGG	Macro2	0.263985	0.0243217	0.0571597	0.323964
TCGA-QH-A65X	cluster 1	LGG	Macro2	0.230615	0.0228652	0.0122017	0.445026
TCGA-QH-A65Z	cluster 2	LGG	Macro3	0.340236	0.00831917	0.0286651	0.194893
TCGA-QH-A6CV	cluster 1	LGG	Macro2	0.391159	0.0148027	0.299547	0.411139
TCGA-QH-A6CW	cluster 2	LGG	Macro3	0.297755	4.94789e-19	0.0618617	0.166865
TCGA-QH-A6CX	cluster 1	LGG	Macro2	0.29243	0.0400004	0.162575	0.307801
TCGA-QH-A6CY	cluster 2	LGG	Macro3	0.296468	0.0211808	0.012854	0.182862
TCGA-QH-A6CZ	cluster 2	LGG	Macro3	0.445127	0.00184094	0	0.130355
TCGA-QH-A6X5	cluster 2	LGG	Macro3	0.272942	0.00950248	0.0349791	0.245482
TCGA-QH-A6X8	cluster 2	LGG	Macro3	0.274612	0.0119303	0.0902155	0.155664
TCGA-QH-A6X9	cluster 2	LGG	Macro3	0.42268	3.24119e-19	0.010488	0.206221
TCGA-QH-A6XA	cluster 2	LGG	Macro3	0.301932	0	0.0468279	0.110298
TCGA-QH-A870	cluster 2	LGG	Macro3	0.433043	7.1025e-19	0.036307	0.152269
TCGA-R8-A6MK	cluster 2	LGG	Macro3	0.317079	0.00519733	0.0653031	0.248631
TCGA-R8-A6MO	cluster 1	LGG	Macro2	0.213541	0.0105537	0.0589191	0.216106
TCGA-RY-A83X	cluster 2	LGG	Macro3	0.246742	0.00285033	0.0110581	0.250092
TCGA-RY-A83Y	cluster 1	LGG	Macro2	0.320765	0.0264141	0.0643375	0.627625
TCGA-RY-A840	cluster 1	LGG	Macro2	0.331774	0	0.00994091	0.357111
TCGA-RY-A845	cluster 2	LGG	Macro3	0.426617	0.00140653	0.0296076	0.221374
TCGA-S9-A6TS	cluster 1	LGG	Macro2	0.141318	0.0188281	0.126702	0.268321
TCGA-S9-A6TV	cluster 1	LGG	Macro2	0.369924	0.00656988	0.113683	0.420907
TCGA-S9-A6TZ	cluster 2	LGG	Macro3	0.200322	3.80394e-19	0.0776038	0.268845
TCGA-S9-A6U0	cluster 1	LGG	Macro2	0.363	0.0193952	0.182975	0.346679
TCGA-S9-A6U1	cluster 2	LGG	Macro3	0.409229	0.00171641	0.0962314	0.185288
TCGA-S9-A6U2	cluster 2	LGG	Macro3	0.344995	0.000324912	0.0567205	0.212535
TCGA-S9-A6U5	cluster 1	LGG	Macro2	0.341027	0.036257	0.0619281	0.431072
TCGA-S9-A6U6	cluster 2	LGG	Macro3	0.414563	0	0.0416708	0.204613
TCGA-S9-A6U9	cluster 2	LGG	Macro3	0.28985	0.00124438	0.16788	0.119977
TCGA-S9-A6UA	cluster 1	LGG	Macro2	0.209951	0.0373158	0.251326	0.391971
TCGA-S9-A6WD	cluster 2	LGG	Macro3	0.2446	0.00898352	0.0248723	0.274195
TCGA-S9-A6WI	cluster 2	LGG	Macro3	0.340275	0.0199411	0	0.125594
TCGA-S9-A6WL	cluster 1	LGG	Macro2	0.165611	0.0183468	0.0271394	0.199601
TCGA-S9-A6WM	cluster 1	LGG	Macro2	0.363207	0.00240956	0.0735459	0.413931
TCGA-S9-A6WN	cluster 1	LGG	Macro2	0.289361	0.0273332	0.212096	0.284624
TCGA-S9-A6WO	cluster 2	LGG	Macro3	0.27128	2.92156e-19	0.099221	0.220638
TCGA-S9-A6WP	cluster 1	LGG	Macro2	0.171697	0.03459	0.109751	0.529877
TCGA-S9-A7IY	cluster 1	LGG	Macro2	0.128911	0.0119521	0.12464	0.23787
TCGA-S9-A7J1	cluster 2	LGG	Macro3	0.246411	0.00780583	0.0535449	0.299462
TCGA-S9-A7J2	cluster 2	LGG	Macro3	0.446122	1.44746e-19	0.00442038	0.199815
TCGA-S9-A7J3	cluster 2	LGG	Macro3	0.308564	0.00628481	0.0702646	0.238621
TCGA-S9-A7QW	cluster 2	LGG	Macro3	0.406974	1.04185e-18	0	0.207202
TCGA-S9-A7QX	cluster 1	LGG	Macro2	0.391142	0.00315375	0.0972256	0.434235
TCGA-S9-A7R1	cluster 2	LGG	Macro3	0.236643	0.00665708	0	0.135557
TCGA-S9-A7R2	cluster 1	LGG	Macro2	0.187462	0.0321396	0.291912	0.394192
TCGA-S9-A7R8	cluster 1	LGG	Macro2	0.253871	0.00408241	0.102799	0.262499
TCGA-S9-A89V	cluster 2	LGG	Macro3	0.27586	1.24475e-19	0.0652157	0.227613
TCGA-S9-A89Z	cluster 1	LGG	Macro2	0.313119	0.0106668	0.221168	0.495176
TCGA-TM-A7CA	cluster 2	LGG	Macro3	0.376885	0	0.011786	0.21223
TCGA-TM-A84C	cluster 2	LGG	Macro3	0.301118	3.48284e-19	0.0531389	0.0765839
TCGA-TM-A84H	cluster 1	LGG	Macro2	0.376424	0	0.0323946	0.395269
TCGA-TM-A84I	cluster 1	LGG	Macro2	0.327954	0	0.0490483	0.367934
TCGA-TM-A84J	cluster 1	LGG	Macro2	0.189125	6.51962e-20	0.0171092	0.205988
TCGA-TM-A84L	cluster 2	LGG	Macro3	0.212442	0.00512435	0.130944	0.275827
TCGA-TM-A84O	cluster 1	LGG	Macro2	0.385165	0.0245648	0.0481531	0.361757
TCGA-TM-A84R	cluster 2	LGG	Macro3	0.200823	0.0129427	0	0.200253
TCGA-TM-A84S	cluster 1	LGG	Macro2	0.25995	0.0127857	0.0630809	0.33427
TCGA-TM-A84T	cluster 1	LGG	Macro2	0.285545	8.3787e-19	0.0775665	0.362029
TCGA-TQ-A7RF	cluster 1	LGG	Macro2	0.311463	0.0065447	0.0657064	0.422543
TCGA-TQ-A7RH	cluster 1	LGG	Macro2	0.129599	0.00223393	0.112394	0.50219
TCGA-TQ-A7RJ	cluster 1	LGG	Macro2	0.221297	0.00707365	0.12434	0.371475
TCGA-TQ-A7RN	cluster 2	LGG	Macro3	0.178486	0	0.00992001	0.316265
TCGA-TQ-A7RQ	cluster 2	LGG	Macro3	0.278565	0.00402389	0	0.226937
TCGA-TQ-A7RV	cluster 2	LGG	Macro3	0.401859	0.00203953	0.0253332	0.214143
TCGA-VM-A8C8	cluster 1	LGG	Macro2	0.129359	0.000944277	0.117563	0.315335
TCGA-VM-A8C9	cluster 1	LGG	Macro2	0.388676	0.0254636	0.264012	0.458509
TCGA-VM-A8CA	cluster 2	LGG	Macro3	0.320918	0.0387864	0.0962289	0.188946
TCGA-VM-A8CE	cluster 2	LGG	Macro3	0.421224	0.00828315	0.0269446	0.147927
TCGA-VM-A8CF	cluster 1	LGG	Macro2	0.336271	0.0399931	0.375927	0.598466
TCGA-VM-A8CH	cluster 1	LGG	Macro2	0.363356	0.000737682	0.0818295	0.570888
TCGA-VV-A829	cluster 1	LGG	Macro2	0.229419	0	0.0564637	0.354517
TCGA-VV-A86M	cluster 1	LGG	Macro2	0.155	0	0.111145	0.403062
TCGA-W9-A837	cluster 2	LGG	Macro3	0.408262	0.00407918	0	0.0986166
TCGA-WH-A86K	cluster 1	LGG	Macro2	0.361787	7.04562e-20	0.0684679	0.414229
TCGA-WY-A858	cluster 1	LGG	Macro2	0.198243	0.0137504	0.262343	0.440632
TCGA-WY-A85A	cluster 2	LGG	Macro3	0.467382	6.63619e-19	0.0285404	0.145329
TCGA-WY-A85C	cluster 2	LGG	Macro3	0.359327	3.39155e-19	0.0317926	0.0918434
TCGA-WY-A85D	cluster 2	LGG	Macro3	0.281682	0.00622199	0.149816	0.225046

## Sheet: Rembrandt
sample	Consensus_cluster	Disease	Group	Silhouette_width	M2.CIBERSORT
HF0543_U133P2	cluster 1	GBM	Macro1	0.385344	0.300498
E09829_U133P2	cluster 1	GBM	Macro1	0.368154	0.348887
E09967_U133P2	cluster 1	GBM	Macro1	0.367247	0.289826
E09606_U133P2	cluster 1	GBM	Macro1	0.354274	0.403065
E10264_U133P2	cluster 1	GBM	Macro1	0.345762	0.326523
E09759_U133P2	cluster 1	GBM	Macro1	0.343366	0.353731
E10193_U133P2	cluster 1	GBM	Macro1	0.343242	0.36237
E10077_U133P2	cluster 1	GBM	Macro1	0.343049	0.349759
E09810_U133P2	cluster 1	GBM	Macro1	0.342211	0.35836
E09826_U133P2	cluster 1	LGG	Macro2	0.339431	0.394966
E09451_U133P2	cluster 1	GBM	Macro1	0.33916	0.394294
E10488_U133P2	cluster 1	GBM	Macro1	0.337153	0.320838
E10312_U133P2	cluster 1	GBM	Macro1	0.336925	0.353474
E10227_U133P2	cluster 1	GBM	Macro1	0.336323	0.380854
HF1186_U133P2	cluster 1	LGG	Macro2	0.335716	0.351298
E10041_U133P2	cluster 1	GBM	Macro1	0.334904	0.35554
HF0936_U133P2	cluster 1	LGG	Macro2	0.332959	0.318976
HF1137_U133P2	cluster 1	GBM	Macro1	0.332384	0.353121
HF0142_U133P2	cluster 1	GBM	Macro1	0.330347	0.29179
E09791_U133P2	cluster 1	GBM	Macro1	0.326279	0.385445
HF0031_U133P2	cluster 1	GBM	Macro1	0.324653	0.287023
HF1255_U133P2	cluster 1	LGG	Macro2	0.323429	0.2654
E10551_U133P2	cluster 1	GBM	Macro1	0.323158	0.36676
E09842_U133P2	cluster 1	GBM	Macro1	0.32294	0.258758
E09471_U133P2	cluster 1	LGG	Macro2	0.322407	0.343547
HF1292_U133P2	cluster 1	GBM	Macro1	0.31769	0.283599
E10540_U133P2	cluster 1	LGG	Macro2	0.315204	0.318122
E09906_U133P2	cluster 1	GBM	Macro1	0.315034	0.323581
HF1269_U133P2	cluster 1	GBM	Macro1	0.313939	0.4511
E10433_U133P2	cluster 1	GBM	Macro1	0.312522	0.390452
E09296_U133P2	cluster 1	LGG	Macro2	0.311434	0.370617
E09605_U133P2	cluster 1	GBM	Macro1	0.309967	0.361543
HF1517_U133P2	cluster 1	GBM	Macro1	0.308407	0.254592
E10444_U133P2	cluster 1	GBM	Macro1	0.307738	0.287347
E09622_U133P2	cluster 1	GBM	Macro1	0.307498	0.408955
E10002_U133P2	cluster 1	GBM	Macro1	0.305573	0.264081
HF0024_U133P2	cluster 1	GBM	Macro1	0.303881	0.280816
HF1077_U133P2	cluster 1	GBM	Macro1	0.303869	0.365125
E09239_U133P2	cluster 1	LGG	Macro2	0.303323	0.327994
HF1585_U133P2	cluster 1	GBM	Macro1	0.302874	0.266431
E09752_U133P2	cluster 1	GBM	Macro1	0.30181	0.261084
E10313_U133P2	cluster 1	GBM	Macro1	0.301257	0.227205
HF1220_U133P2	cluster 1	GBM	Macro1	0.299683	0.280474
E09602_U133P2	cluster 1	GBM	Macro1	0.299654	0.331455
HF0608_U133P2	cluster 1	LGG	Macro2	0.297951	0.376611
E10016_U133P2	cluster 1	GBM	Macro1	0.296939	0.4248
E09348_U133P2	cluster 1	GBM	Macro1	0.295569	0.320615
E09811_U133P2	cluster 1	LGG	Macro2	0.293381	0.283829
E09800_U133P2	cluster 1	GBM	Macro1	0.292392	0.28896
E09744_U133P2	cluster 1	GBM	Macro1	0.291462	0.238135
HF0510_U133P2	cluster 1	LGG	Macro2	0.290536	0.245184
HF0606_U133P2	cluster 1	LGG	Macro2	0.287587	0.338175
HF0138_U133P2	cluster 1	GBM	Macro1	0.28707	0.295483
E10250_U133P2	cluster 1	GBM	Macro1	0.285874	0.32279
E09740_U133P2	cluster 1	GBM	Macro1	0.284303	0.329279
HF1090_U133P2	cluster 1	LGG	Macro2	0.283579	0.255201
HF1246_U133P2	cluster 1	LGG	Macro2	0.283539	0.288881
E09478_U133P2	cluster 1	GBM	Macro1	0.282131	0.233796
E09930_U133P2	cluster 1	GBM	Macro1	0.281813	0.378789
E09430_U133P2	cluster 1	GBM	Macro1	0.2813	0.281254
HF1280_U133P2	cluster 1	LGG	Macro2	0.28081	0.289257
E09819_U133P2	cluster 1	LGG	Macro2	0.277372	0.231478
HF0445_U133P2	cluster 1	GBM	Macro1	0.276879	0.278569
E09661_U133P2	cluster 1	LGG	Macro2	0.2762	0.539111
HF1509_U133P2	cluster 1	GBM	Macro1	0.276107	0.296269
E10305_U133P2	cluster 1	GBM	Macro1	0.27486	0.294313
E09688_U133P2	cluster 1	LGG	Macro2	0.274463	0.337929
E09801_U133P2	cluster 1	LGG	Macro2	0.273273	0.227091
E09449_U133P2	cluster 1	GBM	Macro1	0.271498	0.321915
HF0897_U133P2	cluster 1	LGG	Macro2	0.271353	0.427701
E10462_U133P2	cluster 1	GBM	Macro1	0.271027	0.27052
E09966_U133P2	cluster 1	LGG	Macro2	0.269837	0.298918
HF0268_U133P2	cluster 1	GBM	Macro1	0.267877	0.293461
HF1356_U133P2	cluster 1	GBM	Macro1	0.265203	0.373064
HF1702_U133P2	cluster 1	LGG	Macro2	0.263406	0.267208
E09938_U133P2	cluster 1	GBM	Macro1	0.26322	0.242221
E50091_U133P2	cluster 1	GBM	Macro1	0.262163	0.333895
HF0894_U133P2	cluster 1	GBM	Macro1	0.261949	0.256431
E09907_U133P2	cluster 1	GBM	Macro1	0.260423	0.27241
E09862_U133P2	cluster 1	GBM	Macro1	0.259298	0.225505
E10172_U133P2	cluster 1	GBM	Macro1	0.256933	0.263411
E09951_U133P2	cluster 1	GBM	Macro1	0.256478	0.290308
HF1458_U133P2	cluster 1	LGG	Macro2	0.256416	0.240624
HF0953_U133P2_2	cluster 1	LGG	Macro2	0.256369	0.440399
HF1487_U133P2	cluster 1	LGG	Macro2	0.253813	0.233685
HF0520_U133P2	cluster 1	GBM	Macro1	0.250486	0.304332
E10285_U133P2	cluster 1	LGG	Macro2	0.242964	0.234103
HF1057_U133P2	cluster 1	LGG	Macro2	0.241767	0.255657
HF0855_U133P2	cluster 1	LGG	Macro2	0.239997	0.297239
E09786_U133P2	cluster 1	GBM	Macro1	0.238383	0.307299
HF0152_U133P2	cluster 1	LGG	Macro2	0.235577	0.213753
HF1608_U133P2	cluster 1	GBM	Macro1	0.235067	0.248117
E09920_U133P2_2	cluster 1	LGG	Macro2	0.234654	0.337116
HF1490_U133P2	cluster 1	LGG	Macro2	0.233627	0.192364
E09825_U133P2	cluster 1	GBM	Macro1	0.233235	0.326987
HF1318_U133P2	cluster 1	GBM	Macro1	0.230233	0.20221
E09212_U133P2	cluster 1	LGG	Macro2	0.230025	0.261402
HF1316_U133P2	cluster 1	LGG	Macro2	0.229775	0.204865
HF0963_U133P2	cluster 1	GBM	Macro1	0.226504	0.276413
E10012_U133P2	cluster 1	GBM	Macro1	0.226224	0.239538
HF0850_U133P2	cluster 1	LGG	Macro2	0.223221	0.302737
E09649_U133P2	cluster 1	GBM	Macro1	0.221859	0.251411
HF1242_U133P2	cluster 1	LGG	Macro2	0.220732	0.319206
E10262_U133P2	cluster 1	GBM	Macro1	0.220458	0.228947
E09393_U133P2	cluster 1	LGG	Macro2	0.219018	0.250055
HF0790_U133P2	cluster 1	GBM	Macro1	0.218778	0.247622
E09855_U133P2	cluster 1	LGG	Macro2	0.218564	0.288622
E10029_U133P2	cluster 1	GBM	Macro1	0.213982	0.30926
HF1618_U133P2	cluster 1	GBM	Macro1	0.213958	0.197275
HF0180_U133P2	cluster 1	GBM	Macro1	0.212925	0.262752
E10158_U133P2	cluster 1	GBM	Macro1	0.212115	0.296322
HF0089_U133P2	cluster 1	LGG	Macro2	0.210261	0.320187
E09698_U133P2	cluster 1	GBM	Macro1	0.207776	0.21467
E10102_U133P2	cluster 1	GBM	Macro1	0.20582	0.224385
HF0627_U133P2	cluster 1	GBM	Macro1	0.204541	0.229247
HF0066_U133P2	cluster 1	GBM	Macro1	0.204267	0.238113
E10662_U133P2	cluster 1	GBM	Macro1	0.202818	0.26058
E10258_U133P2	cluster 1	GBM	Macro1	0.201177	0.254177
E10514_U133P2	cluster 1	GBM	Macro1	0.200863	0.339131
E09656_U133P2	cluster 1	LGG	Macro2	0.199073	0.203713
HF0954.2_U133P2	cluster 1	LGG	Macro2	0.197252	0.247567
E09787_U133P2	cluster 1	GBM	Macro1	0.197222	0.277963
E10300_U133P2	cluster 1	GBM	Macro1	0.196756	0.215841
E09483_U133P2	cluster 1	GBM	Macro1	0.19493	0.265003
E09233_U133P2	cluster 1	GBM	Macro1	0.193907	0.20237
E09917_U133P2_2	cluster 1	GBM	Macro1	0.189882	0.308353
E09408_U133P2	cluster 1	LGG	Macro2	0.189774	0.290335
E09857_U133P2	cluster 1	GBM	Macro1	0.18846	0.213908
E10318_U133P2	cluster 1	GBM	Macro1	0.187685	0.282782
HF0460_U133P2	cluster 1	LGG	Macro2	0.186753	0.236467
E09730_U133P2	cluster 1	GBM	Macro1	0.184892	0.299155
HF1232_U133P2	cluster 1	LGG	Macro2	0.184809	0.255087
E09405_U133P2	cluster 1	GBM	Macro1	0.184159	0.301066
E10031_U133P2	cluster 1	GBM	Macro1	0.183725	0.240383
HF0844_U133P2	cluster 1	LGG	Macro2	0.182877	0.261591
E09670_U133P2	cluster 1	GBM	Macro1	0.181478	0.268722
E09959_U133P2	cluster 1	LGG	Macro2	0.181236	0.261971
E09680_U133P2	cluster 1	GBM	Macro1	0.178767	0.183461
HF1366_U133P2	cluster 1	LGG	Macro2	0.178315	0.222163
E09847_U133P2	cluster 1	GBM	Macro1	0.177522	0.245442
HF0583_U133P2	cluster 1	GBM	Macro1	0.176363	0.246896
E09531_U133P2	cluster 1	LGG	Macro2	0.175718	0.237697
HF1097_U133P2	cluster 1	GBM	Macro1	0.175429	0.24979
HF1286_U133P2	cluster 1	LGG	Macro2	0.17071	0.207848
E09742_U133P2	cluster 1	GBM	Macro1	0.16265	0.263282
E09138_U133P2	cluster 1	GBM	Macro1	0.161005	0.238978
E10306_U133P2	cluster 1	GBM	Macro1	0.15902	0.196943
E10013_U133P2	cluster 1	GBM	Macro1	0.158772	0.190093
E09214_U133P2	cluster 1	GBM	Macro1	0.154902	0.295794
E10249_U133P2	cluster 1	GBM	Macro1	0.15207	0.317642
E09192_U133P2	cluster 1	GBM	Macro1	0.148415	0.285293
HF0914_U133P2	cluster 1	LGG	Macro2	0.148034	0.281211
HF0442.5_U133P2	cluster 1	GBM	Macro1	0.145408	0.209505
HF0316_U133P2	cluster 1	LGG	Macro2	0.142067	0.189295
E09797_U133P2	cluster 1	LGG	Macro2	0.14175	0.214539
HF1589_U133P2	cluster 1	GBM	Macro1	0.141635	0.189398
E09948_U133P2	cluster 1	LGG	Macro2	0.140977	0.260988
HF1671_U133P2	cluster 1	GBM	Macro1	0.140187	0.194571
E10191_U133P2	cluster 1	GBM	Macro1	0.13939	0.220364
HF0291_U133P2	cluster 1	LGG	Macro2	0.138996	0.189071
E09756_U133P2	cluster 1	GBM	Macro1	0.137387	0.220751
E09647_U133P2	cluster 1	GBM	Macro1	0.135995	0.259078
HF1628_U133P2	cluster 1	GBM	Macro1	0.128872	0.226795
HF1191_U133P2	cluster 1	GBM	Macro1	0.128493	0.186255
HF1494_U133P2	cluster 1	LGG	Macro2	0.127143	0.188024
E10278_U133P2	cluster 1	LGG	Macro2	0.127079	0.163403
HF1534_U133P2	cluster 1	GBM	Macro1	0.126694	0.231916
E10138_U133P2	cluster 1	LGG	Macro2	0.125755	0.28886
HF1178_U133P2	cluster 1	GBM	Macro1	0.125343	0.199373
HF1381_U133P2	cluster 1	LGG	Macro2	0.121705	0.236998
E10482_U133P2	cluster 1	LGG	Macro2	0.118832	0.251794
E09334_U133P2	cluster 1	LGG	Macro2	0.114783	0.230757
HF1139_U133P2	cluster 1	GBM	Macro1	0.108339	0.223808
HF1442_U133P2	cluster 1	LGG	Macro2	0.106704	0.214884
HF1409_U133P2	cluster 1	LGG	Macro2	0.105101	0.137825
E09419_U133P2	cluster 2	LGG	Macro3	0.378735	0.110005
HF0305_U133P2	cluster 2	LGG	Macro3	0.373902	0.0873052
E10286_U133P2	cluster 2	LGG	Macro3	0.367574	0.0970883
HF0017_U133P2	cluster 2	LGG	Macro3	0.345282	0.0387032
HF0828_U133P2	cluster 2	LGG	Macro3	0.340118	0.129149
HF1502_U133P2	cluster 2	LGG	Macro3	0.339799	0.103022
HF0435_U133P2	cluster 2	LGG	Macro3	0.338177	0.109315
HF0218_U133P2	cluster 2	LGG	Macro3	0.329536	0.104949
HF0087_U133P2	cluster 2	LGG	Macro3	0.329257	0.0622386
HF0223_U133P2	cluster 2	LGG	Macro3	0.323991	0.11621
HF1511_U133P2	cluster 2	LGG	Macro3	0.323452	0.118449
E09398_U133P2	cluster 2	LGG	Macro3	0.323333	0.149861
HF1475_U133P2	cluster 2	LGG	Macro3	0.316202	0.129368
HF0960_U133P2	cluster 2	LGG	Macro3	0.312107	0.113145
HF0802_U133P2	cluster 2	LGG	Macro3	0.311372	0.15091
HF1677_U133P2	cluster 2	LGG	Macro3	0.306188	0.0828627
HF0835_U133P2	cluster 2	LGG	Macro3	0.300593	0.0992071
E09860_U133P2	cluster 2	LGG	Macro3	0.298475	0.0958275
HF1606_U133P2	cluster 2	LGG	Macro3	0.297708	0.119648
E09699_U133P2	cluster 2	LGG	Macro3	0.297686	0.127363
HF1357_U133P2	cluster 2	LGG	Macro3	0.295955	0.0754622
E09503_U133P2	cluster 2	LGG	Macro3	0.293507	0.160813
E10025_U133P2	cluster 2	LGG	Macro3	0.293101	0.0878462
HF0931_U133P2	cluster 2	LGG	Macro3	0.289611	0.126209
HF1489_U133P2	cluster 2	LGG	Macro3	0.288766	0.103322
HF0639_U133P2	cluster 2	LGG	Macro3	0.283042	0.12857
HF0899_U133P2	cluster 2	LGG	Macro3	0.279896	0.135979
E09949_U133P2	cluster 2	LGG	Macro3	0.2781	0.136538
HF0022_U133P2	cluster 2	LGG	Macro3	0.277362	0.109012
E09358_U133P2	cluster 2	LGG	Macro3	0.276677	0.0990449
E09890_U133P2	cluster 2	LGG	Macro3	0.268966	0.12091
E10072_U133P2	cluster 2	LGG	Macro3	0.267738	0.109865
E09231_U133P2	cluster 2	LGG	Macro3	0.265982	0.0721616
HF1568_U133P2	cluster 2	LGG	Macro3	0.261927	0.132528
HF1295_U133P2	cluster 2	LGG	Macro3	0.261524	0.129428
HF1613_U133P2	cluster 2	LGG	Macro3	0.256174	0.0563012
HF1000_U133P2	cluster 2	LGG	Macro3	0.253183	0.0712207
HF0670_U133P2	cluster 2	LGG	Macro3	0.246775	0.148063
E10021_U133P2	cluster 2	LGG	Macro3	0.245558	0.0900327
E10192_U133P2	cluster 2	LGG	Macro3	0.238131	0.128846
HF0920_U133P2	cluster 2	LGG	Macro3	0.230193	0.10841
HF0982_U133P2	cluster 2	LGG	Macro3	0.229096	0.110612
E10248_U133P2	cluster 2	LGG	Macro3	0.224732	0.0894379
E09893_U133P2	cluster 2	LGG	Macro3	0.220944	0.0458672
E09681_U133P2	cluster 2	LGG	Macro3	0.220914	0.0520246
HF1235_U133P2	cluster 2	LGG	Macro3	0.218312	0.0531276
HF1156_U133P2	cluster 2	LGG	Macro3	0.214844	0.136713
HF1380_U133P2	cluster 2	LGG	Macro3	0.211306	0.0881214
E10470_U133P2	cluster 2	LGG	Macro3	0.211296	0.0426358
E10163_U133P2	cluster 2	LGG	Macro3	0.211194	0.132674
HF0026_U133P2	cluster 2	LGG	Macro3	0.210873	0.110938
HF0252_U133P2_2	cluster 2	LGG	Macro3	0.210873	0.110938
HF0726_U133P2	cluster 2	LGG	Macro3	0.20679	0.145955
HF1334_U133P2	cluster 2	LGG	Macro3	0.205491	0.155575
E10105_U133P2	cluster 2	LGG	Macro3	0.204681	0.167022
E09448_U133P2	cluster 2	LGG	Macro3	0.204477	0.0679726
E10556_U133P2	cluster 2	LGG	Macro3	0.199096	0.155533
HF0244_U133P2	cluster 2	LGG	Macro3	0.199051	0.102038
E09818_U133P2	cluster 2	LGG	Macro3	0.196369	0.134483
E10645_U133P2	cluster 2	LGG	Macro3	0.193309	0.178927
HF0488_U133P2	cluster 2	LGG	Macro3	0.191441	0.123334
E09858_U133P2	cluster 2	LGG	Macro3	0.187188	0.110974
E09645_U133P2	cluster 2	LGG	Macro3	0.18638	0.0916727
HF1185_U133P2	cluster 2	LGG	Macro3	0.179929	0.14963
HF0975_U133P2	cluster 2	LGG	Macro3	0.179609	0.124902
HF1325_U133P2	cluster 2	LGG	Macro3	0.178477	0.125649
E10097_U133P2	cluster 2	LGG	Macro3	0.173734	0.115825
HF1493_U133P2	cluster 2	LGG	Macro3	0.170731	0.162225
HF0434_U133P2	cluster 2	LGG	Macro3	0.16536	0.0863648
E09515_U133P2	cluster 2	LGG	Macro3	0.164253	0.126224
HF1345_U133P2	cluster 2	LGG	Macro3	0.164156	0.151138
HF0778_U133P2	cluster 2	LGG	Macro3	0.160788	0.116898
HF1588_U133P2	cluster 2	LGG	Macro3	0.158314	0.113968
E09937_U133P2	cluster 2	LGG	Macro3	0.157052	0.153461
E09867_U133P2	cluster 2	LGG	Macro3	0.152554	0.123133
E09892_U133P2	cluster 2	LGG	Macro3	0.152456	0.194921
E08021_U133P2	cluster 2	LGG	Macro3	0.150352	0.112125
E09804_U133P2	cluster 2	LGG	Macro3	0.149734	0.116093
HF0962_U133P2	cluster 2	LGG	Macro3	0.148964	0.0994784
HF0251_U133P2	cluster 2	LGG	Macro3	0.148687	0.131592
E10054_U133P2	cluster 2	LGG	Macro3	0.140437	0.132896
E09743_U133P2	cluster 2	LGG	Macro3	0.135501	0.116762

## Sheet: CGGA693
sample	Consensus_cluster	Disease	Group	M2.CIBERSORT	Silhouette_width
CGGA_1626	cluster 1	GBM	Macro1	0.588696	0.369835
CGGA_P483	cluster 1	LGG	Macro2	0.545951	0.367395
CGGA_1597	cluster 1	GBM	Macro1	0.541623	0.366419
CGGA_1127	cluster 1	LGG	Macro2	0.592923	0.364246
CGGA_P298	cluster 1	LGG	Macro2	0.496407	0.36416
CGGA_2056	cluster 1	GBM	Macro1	0.589296	0.364022
CGGA_1429	cluster 1	GBM	Macro1	0.586813	0.363419
CGGA_2129	cluster 1	LGG	Macro2	0.55244	0.360404
CGGA_2078	cluster 1	GBM	Macro1	0.540525	0.357329
CGGA_P337	cluster 1	LGG	Macro2	0.628692	0.353286
CGGA_2038	cluster 1	GBM	Macro1	0.496694	0.352486
CGGA_P185	cluster 1	LGG	Macro2	0.574768	0.351414
CGGA_P173	cluster 1	LGG	Macro2	0.664516	0.348527
CGGA_2006	cluster 1	LGG	Macro2	0.589569	0.3481
CGGA_1716	cluster 1	LGG	Macro2	0.483736	0.346465
CGGA_1181	cluster 1	LGG	Macro2	0.623387	0.346036
CGGA_1496	cluster 1	GBM	Macro1	0.57482	0.345613
CGGA_1680	cluster 1	LGG	Macro2	0.468883	0.344679
CGGA_P422	cluster 1	LGG	Macro2	0.49184	0.343823
CGGA_1185	cluster 1	LGG	Macro2	0.629173	0.341739
CGGA_1685	cluster 1	LGG	Macro2	0.629258	0.341042
CGGA_P512	cluster 1	GBM	Macro1	0.567803	0.338525
CGGA_P83	cluster 1	LGG	Macro2	0.652723	0.337235
CGGA_1631	cluster 1	GBM	Macro1	0.490484	0.337023
CGGA_1427	cluster 1	LGG	Macro2	0.456054	0.336055
CGGA_1572	cluster 1	GBM	Macro1	0.541308	0.335439
CGGA_P411	cluster 1	GBM	Macro1	0.611954	0.332891
CGGA_1621	cluster 1	LGG	Macro2	0.605403	0.332682
CGGA_492	cluster 1	LGG	Macro2	0.580612	0.332014
CGGA_1901	cluster 1	GBM	Macro1	0.490619	0.33113
CGGA_P132	cluster 1	LGG	Macro2	0.506283	0.331092
CGGA_1686	cluster 1	LGG	Macro2	0.491665	0.328236
CGGA_1736	cluster 1	GBM	Macro1	0.422918	0.326264
CGGA_1353	cluster 1	GBM	Macro1	0.521982	0.32526
CGGA_1055	cluster 1	LGG	Macro2	0.612459	0.324842
CGGA_1606	cluster 1	LGG	Macro2	0.676709	0.324229
CGGA_1441	cluster 1	GBM	Macro1	0.546853	0.323652
CGGA_P283	cluster 1	GBM	Macro1	0.441982	0.322808
CGGA_1491	cluster 1	GBM	Macro1	0.654903	0.32102
CGGA_2003	cluster 1	GBM	Macro1	0.557571	0.320881
CGGA_1706	cluster 1	GBM	Macro1	0.454724	0.320704
CGGA_1318	cluster 1	LGG	Macro2	0.498865	0.320369
CGGA_1482	cluster 1	LGG	Macro2	0.472825	0.320121
CGGA_1103	cluster 1	GBM	Macro1	0.500243	0.319853
CGGA_2062	cluster 1	GBM	Macro1	0.538658	0.319561
CGGA_1521	cluster 1	GBM	Macro1	0.465572	0.316854
CGGA_2008	cluster 1	GBM	Macro1	0.712451	0.316824
CGGA_1462	cluster 1	GBM	Macro1	0.590564	0.316448
CGGA_1471	cluster 1	LGG	Macro2	0.516875	0.315316
CGGA_1596	cluster 1	GBM	Macro1	0.4934	0.31476
CGGA_1032	cluster 1	LGG	Macro2	0.492259	0.312085
CGGA_P270	cluster 1	LGG	Macro2	0.456431	0.312024
CGGA_1183	cluster 1	LGG	Macro2	0.551569	0.311121
CGGA_1537	cluster 1	GBM	Macro1	0.423334	0.309864
CGGA_1613	cluster 1	GBM	Macro1	0.5348	0.309806
CGGA_1601	cluster 1	GBM	Macro1	0.525235	0.307781
CGGA_P100	cluster 1	GBM	Macro1	0.440477	0.305684
CGGA_P295	cluster 1	GBM	Macro1	0.540458	0.304339
CGGA_1850	cluster 1	LGG	Macro2	0.596376	0.302425
CGGA_D50	cluster 1	LGG	Macro2	0.483206	0.302021
CGGA_1647	cluster 1	LGG	Macro2	0.442206	0.301917
CGGA_1571	cluster 1	GBM	Macro1	0.563774	0.300546
CGGA_521	cluster 1	LGG	Macro2	0.567882	0.298886
CGGA_1694	cluster 1	GBM	Macro1	0.415272	0.296845
CGGA_2082	cluster 1	GBM	Macro1	0.678203	0.295704
CGGA_P319	cluster 1	LGG	Macro2	0.62907	0.293359
CGGA_1402	cluster 1	GBM	Macro1	0.438193	0.293133
CGGA_1345	cluster 1	LGG	Macro2	0.515997	0.291886
CGGA_1598	cluster 1	LGG	Macro2	0.695708	0.291649
CGGA_1627	cluster 1	LGG	Macro2	0.59602	0.291495
CGGA_P501	cluster 1	LGG	Macro2	0.655125	0.291268
CGGA_1321	cluster 1	LGG	Macro2	0.561349	0.29099
CGGA_1658	cluster 1	GBM	Macro1	0.481796	0.290105
CGGA_1382	cluster 1	GBM	Macro1	0.389344	0.289504
CGGA_777	cluster 1	GBM	Macro1	0.764133	0.28897
CGGA_1689	cluster 1	LGG	Macro2	0.494447	0.288761
CGGA_1476	cluster 1	GBM	Macro1	0.510158	0.288133
CGGA_1255	cluster 1	GBM	Macro1	0.484613	0.285871
CGGA_1648	cluster 1	LGG	Macro2	0.457936	0.285154
CGGA_1111	cluster 1	LGG	Macro2	0.578813	0.284315
CGGA_P461	cluster 1	LGG	Macro2	0.496369	0.283649
CGGA_1362	cluster 1	LGG	Macro2	0.480675	0.282008
CGGA_1502	cluster 1	LGG	Macro2	0.482019	0.281394
CGGA_1643	cluster 1	GBM	Macro1	0.416419	0.279288
CGGA_2075	cluster 1	GBM	Macro1	0.44339	0.27875
CGGA_1687	cluster 1	GBM	Macro1	0.431415	0.277874
CGGA_1226	cluster 1	LGG	Macro2	0.426057	0.276212
CGGA_1703	cluster 1	LGG	Macro2	0.52685	0.274998
CGGA_P21	cluster 1	LGG	Macro2	0.431601	0.27372
CGGA_P619	cluster 1	GBM	Macro1	0.735605	0.2719
CGGA_P22	cluster 1	GBM	Macro1	0.57718	0.271523
CGGA_1380	cluster 1	GBM	Macro1	0.523441	0.265828
CGGA_P520	cluster 1	LGG	Macro2	0.489068	0.264924
CGGA_619	cluster 1	LGG	Macro2	0.537001	0.264743
CGGA_2088	cluster 1	GBM	Macro1	0.407118	0.264606
CGGA_1718	cluster 1	LGG	Macro2	0.478813	0.262106
CGGA_1354	cluster 1	GBM	Macro1	0.494887	0.261788
CGGA_1012	cluster 1	LGG	Macro2	0.522466	0.260007
CGGA_1238	cluster 1	LGG	Macro2	0.378914	0.259349
CGGA_903	cluster 1	LGG	Macro2	0.485901	0.257352
CGGA_1727	cluster 1	GBM	Macro1	0.453758	0.255417
CGGA_1392	cluster 1	GBM	Macro1	0.404318	0.254643
CGGA_1655	cluster 1	LGG	Macro2	0.552625	0.254634
CGGA_108	cluster 1	LGG	Macro2	0.486974	0.253734
CGGA_1477	cluster 1	LGG	Macro2	0.379521	0.253488
CGGA_1535	cluster 1	GBM	Macro1	0.618769	0.253325
CGGA_1058	cluster 1	LGG	Macro2	0.595656	0.253151
CGGA_1155	cluster 1	LGG	Macro2	0.465004	0.252203
CGGA_1785	cluster 1	GBM	Macro1	0.436578	0.252197
CGGA_1135	cluster 1	GBM	Macro1	0.46433	0.251434
CGGA_P499	cluster 1	GBM	Macro1	0.639649	0.250666
CGGA_1451	cluster 1	GBM	Macro1	0.379365	0.250355
CGGA_1645	cluster 1	LGG	Macro2	0.410396	0.250176
CGGA_1747	cluster 1	LGG	Macro2	0.647332	0.247497
CGGA_1819	cluster 1	GBM	Macro1	0.567747	0.247052
CGGA_2046	cluster 1	LGG	Macro2	0.548945	0.245813
CGGA_1523	cluster 1	LGG	Macro2	0.50047	0.24539
CGGA_867	cluster 1	LGG	Macro2	0.778123	0.245165
CGGA_P625	cluster 1	GBM	Macro1	0.606281	0.244206
CGGA_1057	cluster 1	LGG	Macro2	0.476657	0.24127
CGGA_1066	cluster 1	LGG	Macro2	0.543846	0.24125
CGGA_P358	cluster 1	LGG	Macro2	0.422291	0.241108
CGGA_1410	cluster 1	GBM	Macro1	0.402703	0.239631
CGGA_1700	cluster 1	LGG	Macro2	0.517517	0.237257
CGGA_1505	cluster 1	GBM	Macro1	0.590133	0.236852
CGGA_1500	cluster 1	GBM	Macro1	0.580533	0.236404
CGGA_1704	cluster 1	LGG	Macro2	0.58906	0.230832
CGGA_1709	cluster 1	GBM	Macro1	0.540382	0.2308
CGGA_1624	cluster 1	GBM	Macro1	0.373208	0.230501
CGGA_1815	cluster 1	GBM	Macro1	0.41151	0.227822
CGGA_1154	cluster 1	LGG	Macro2	0.490723	0.22754
CGGA_1738	cluster 1	LGG	Macro2	0.447779	0.226297
CGGA_1526	cluster 1	LGG	Macro2	0.5923	0.222977
CGGA_P623	cluster 1	LGG	Macro2	0.513153	0.222179
CGGA_P11	cluster 1	LGG	Macro2	0.560509	0.220486
CGGA_1528	cluster 1	LGG	Macro2	0.530146	0.217351
CGGA_846	cluster 1	LGG	Macro2	0.565657	0.215193
CGGA_1126	cluster 1	LGG	Macro2	0.409815	0.215043
CGGA_1391	cluster 1	GBM	Macro1	0.389638	0.21405
CGGA_1614	cluster 1	LGG	Macro2	0.545885	0.213323
CGGA_1403	cluster 1	GBM	Macro1	0.455771	0.212344
CGGA_1764	cluster 1	GBM	Macro1	0.342624	0.212323
CGGA_P15	cluster 1	GBM	Macro1	0.337259	0.211861
CGGA_1520	cluster 1	GBM	Macro1	0.450643	0.211656
CGGA_1760	cluster 1	LGG	Macro2	0.419335	0.209087
CGGA_1326	cluster 1	GBM	Macro1	0.473939	0.209048
CGGA_1809	cluster 1	LGG	Macro2	0.485839	0.208463
CGGA_1773	cluster 1	GBM	Macro1	0.39969	0.207827
CGGA_1650	cluster 1	GBM	Macro1	0.433765	0.203956
CGGA_P505	cluster 1	LGG	Macro2	0.502473	0.203537
CGGA_1108	cluster 1	LGG	Macro2	0.510247	0.202869
CGGA_1875	cluster 1	LGG	Macro2	0.488886	0.202557
CGGA_1536	cluster 1	LGG	Macro2	0.659159	0.199214
CGGA_2013	cluster 1	LGG	Macro2	0.413247	0.197996
CGGA_1587	cluster 1	LGG	Macro2	0.471676	0.19674
CGGA_1172	cluster 1	GBM	Macro1	0.509249	0.195658
CGGA_1976	cluster 1	GBM	Macro1	0.380223	0.195349
CGGA_487	cluster 1	GBM	Macro1	0.562255	0.192557
CGGA_P438	cluster 1	LGG	Macro2	0.786216	0.191803
CGGA_1548	cluster 1	GBM	Macro1	0.351419	0.190685
CGGA_1075	cluster 1	GBM	Macro1	0.346923	0.188993
CGGA_1501	cluster 1	GBM	Macro1	0.325929	0.186091
CGGA_1611	cluster 1	GBM	Macro1	0.44723	0.185906
CGGA_P109	cluster 1	GBM	Macro1	0.584667	0.184956
CGGA_1618	cluster 1	LGG	Macro2	0.413005	0.182577
CGGA_1670	cluster 1	LGG	Macro2	0.371583	0.18239
CGGA_861	cluster 1	LGG	Macro2	0.525511	0.182283
CGGA_1212	cluster 1	LGG	Macro2	0.559624	0.179889
CGGA_1985	cluster 1	GBM	Macro1	0.422286	0.179131
CGGA_1698	cluster 1	GBM	Macro1	0.468743	0.178684
CGGA_1386	cluster 1	LGG	Macro2	0.483055	0.176982
CGGA_P17	cluster 1	LGG	Macro2	0.280853	0.176422
CGGA_P421	cluster 1	LGG	Macro2	0.372698	0.175945
CGGA_1558	cluster 1	GBM	Macro1	0.330285	0.17309
CGGA_107	cluster 1	LGG	Macro2	0.397427	0.172749
CGGA_1906	cluster 1	LGG	Macro2	0.3338	0.172455
CGGA_1607	cluster 1	LGG	Macro2	0.539738	0.171774
CGGA_1630	cluster 1	LGG	Macro2	0.35335	0.170728
CGGA_1749	cluster 1	GBM	Macro1	0.420859	0.170398
CGGA_1504	cluster 1	LGG	Macro2	0.406219	0.169159
CGGA_P356	cluster 1	LGG	Macro2	0.326822	0.169113
CGGA_1106	cluster 1	GBM	Macro1	0.344994	0.168269
CGGA_1972	cluster 1	GBM	Macro1	0.425423	0.167853
CGGA_1036	cluster 1	GBM	Macro1	0.3061	0.166708
CGGA_1295	cluster 1	LGG	Macro2	0.520798	0.166625
CGGA_1398	cluster 1	LGG	Macro2	0.503109	0.165108
CGGA_1369	cluster 1	LGG	Macro2	0.402377	0.16088
CGGA_P106	cluster 1	GBM	Macro1	0.357153	0.159391
CGGA_P364	cluster 1	LGG	Macro2	0.66664	0.158356
CGGA_P311	cluster 1	LGG	Macro2	0.259167	0.155689
CGGA_1565	cluster 1	LGG	Macro2	0.571454	0.154454
CGGA_825	cluster 1	LGG	Macro2	0.551991	0.153691
CGGA_1152	cluster 1	LGG	Macro2	0.382935	0.151626
CGGA_1435	cluster 1	LGG	Macro2	0.527465	0.148212
CGGA_P388	cluster 1	LGG	Macro2	0.411265	0.145338
CGGA_652	cluster 1	LGG	Macro2	0.474631	0.142506
CGGA_1208	cluster 1	GBM	Macro1	0.421014	0.137153
CGGA_1389	cluster 1	LGG	Macro2	0.367419	0.136982
CGGA_1671	cluster 1	LGG	Macro2	0.460301	0.136892
CGGA_1461	cluster 1	GBM	Macro1	0.324009	0.134101
CGGA_1811	cluster 1	GBM	Macro1	0.460706	0.132825
CGGA_1911	cluster 1	GBM	Macro1	0.31349	0.132253
CGGA_1444	cluster 1	GBM	Macro1	0.633835	0.129164
CGGA_1857	cluster 1	GBM	Macro1	0.428586	0.128553
CGGA_1472	cluster 1	GBM	Macro1	0.362644	0.12581
CGGA_1228	cluster 1	LGG	Macro2	0.261302	0.125244
CGGA_1569	cluster 1	LGG	Macro2	0.358638	0.122908
CGGA_288	cluster 1	LGG	Macro2	0.491853	0.122392
CGGA_1994	cluster 1	LGG	Macro2	0.0770377	0.122272
CGGA_1560	cluster 1	GBM	Macro1	0.340514	0.121615
CGGA_1048	cluster 2	LGG	Macro3	0.363991	0.319213
CGGA_1069	cluster 2	LGG	Macro3	0.286384	0.383385
CGGA_112	cluster 2	LGG	Macro3	0.495234	0.205121
CGGA_1121	cluster 2	LGG	Macro3	0.248414	0.393169
CGGA_1156	cluster 2	LGG	Macro3	0.296525	0.433805
CGGA_1192	cluster 2	LGG	Macro3	0.320523	0.338442
CGGA_1211	cluster 2	LGG	Macro3	0.235645	0.406771
CGGA_1235	cluster 2	LGG	Macro3	0.376018	0.32928
CGGA_1257	cluster 2	GBM	NA	0.354746	0.238373
CGGA_1264	cluster 2	LGG	Macro3	0.512001	0.0800614
CGGA_1300	cluster 2	LGG	Macro3	0.387845	0.230479
CGGA_1305	cluster 2	LGG	Macro3	0.346013	0.366261
CGGA_135	cluster 2	LGG	Macro3	0.345162	0.207805
CGGA_1371	cluster 2	GBM	NA	0.31603	0.237051
CGGA_1401	cluster 2	LGG	Macro3	0.276026	0.431353
CGGA_1413	cluster 2	LGG	Macro3	0.141968	0.322232
CGGA_1415	cluster 2	GBM	NA	0.379845	0.280402
CGGA_1416	cluster 2	LGG	Macro3	0.374867	0.18066
CGGA_1452	cluster 2	GBM	NA	0.345349	0.239284
CGGA_1480	cluster 2	GBM	NA	0.32642	0.390247
CGGA_1492	cluster 2	GBM	NA	0.258383	0.347956
CGGA_1503	cluster 2	GBM	NA	0.290862	0.100469
CGGA_1507	cluster 2	GBM	NA	0.41661	0.250318
CGGA_1524	cluster 2	LGG	Macro3	0.217934	0.380246
CGGA_1527	cluster 2	LGG	Macro3	0.392042	0.380145
CGGA_1534	cluster 2	GBM	NA	0.438771	0.306935
CGGA_1543	cluster 2	GBM	NA	0.471028	0.0766722
CGGA_1562	cluster 2	LGG	Macro3	0.249911	0.384062
CGGA_1575	cluster 2	LGG	Macro3	0.493693	0.21949
CGGA_1592	cluster 2	LGG	Macro3	0.294936	0.192193
CGGA_1619	cluster 2	LGG	Macro3	0.328302	0.134648
CGGA_1640	cluster 2	LGG	Macro3	0.360667	0.317231
CGGA_1667	cluster 2	LGG	Macro3	0.197776	0.4103
CGGA_1684	cluster 2	GBM	NA	0.44275	0.123586
CGGA_1713	cluster 2	GBM	NA	0.202871	0.182329
CGGA_1731	cluster 2	LGG	Macro3	0.373325	0.253735
CGGA_1812	cluster 2	GBM	NA	0.334521	0.184448
CGGA_1814	cluster 2	GBM	NA	0.382604	0.26381
CGGA_1826	cluster 2	GBM	NA	0.346358	0.305704
CGGA_1833	cluster 2	GBM	NA	0.358454	0.269758
CGGA_1866	cluster 2	GBM	NA	0.284088	0.231041
CGGA_265	cluster 2	LGG	Macro3	0.341943	0.126336
CGGA_279	cluster 2	LGG	Macro3	0.220787	0.341068
CGGA_320	cluster 2	LGG	Macro3	0.110953	0.389909
CGGA_336	cluster 2	LGG	Macro3	0.232279	0.154946
CGGA_358	cluster 2	LGG	Macro3	0.227664	0.407997
CGGA_362	cluster 2	LGG	Macro3	0.296952	0.420261
CGGA_568	cluster 2	GBM	NA	0.163346	0.395967
CGGA_705	cluster 2	LGG	Macro3	0.466834	0.111255
CGGA_721	cluster 2	LGG	Macro3	0.404146	0.353821
CGGA_730	cluster 2	LGG	Macro3	0.493267	0.173973
CGGA_810	cluster 2	LGG	Macro3	0.114403	0.177704
CGGA_P107	cluster 2	LGG	Macro3	0.274744	0.395581
CGGA_P110	cluster 2	LGG	Macro3	0.425145	0.265866
CGGA_P114	cluster 2	LGG	Macro3	0.425791	0.364673
CGGA_P137	cluster 2	LGG	Macro3	0.341131	0.423027
CGGA_P142	cluster 2	LGG	Macro3	0.416496	0.261083
