# Supplementary material for: Integrated genomic, transcriptomic, and epigenetic analyses identify a leukotriene synthesis-related M2 macrophage gene signature that predicts prognosis and treatment vulnerability in gliomas
Source: Front Immunol. 2022 Sep 8;13:970702. doi: 10.3389/fimmu.2022.970702 (PMC9493442; doi:10.3389/fimmu.2022.970702)
Supplement: Supplementary file 4 [file Table_3.xlsx]

## Sheet: PI3K_pathway_member
Gene symbol	Protein	Description	PMID
EGFR	Epidermal growth factor receptor	The protein encoded by this gene is a member of protein kinase superfamily, and is a receptor for members of the epidermal growth factor family. EGFR plays a role in activating the PI3K pathway.	35907586
ERBB2	ERBB2/HER2, Erb-B2 Receptor Tyrosine Kinase 2	Protein tyrosine kinase that is part of several cell surface receptor complexes, and is one of the PI3K actvating RTKs.	35716406
PIK3CA	The 110kDa catalytic subunit of the PI3K	The protein encoded by this gene represents the catalytic subunit of PI3K, which uses ATP to phosphorylate PtdIns, PtdIns4P and PtdIns(4,5)P2.	31441589
PIK3CB	Phosphatidylinositol 4,5-bisphosphate 3-kinase catalytic subunit beta isoform	This gene encodes an isoform of the catalytic subunit of phosphoinositide 3-kinase (PI3K). These kinases are important in signaling pathways involving receptors on the outer membrane of eukaryotic cells and are named for their catalytic subunit.	26759240
PIK3C2A	Phosphatidylinositol 4-phosphate 3-kinase C2 domain-containing subunit alpha	The protein encoded by this gene belongs to the phosphoinositide 3-kinase (PI3K) family. This protein contains a lipid kinase catalytic domain as well as a C-terminal C2 domain, a characteristic of class II PI3-kinases. C2 domains act as calcium-dependent phospholipid binding motifs that mediate translocation of proteins to membranes, and may also mediate protein-protein interactions.	33999393
PIK3C2B	Phosphatidylinositol 4-phosphate 3-kinase C2 domain-containing subunit beta	The protein encoded by this gene belongs to the phosphoinositide 3-kinase (PI3K) family, and plays roles in signaling pathways involved in cell proliferation, oncogenic transformation, cell survival, cell migration, and intracellular protein trafficking.	27548528
PIK3C2G	Phosphatidylinositol 4-phosphate 3-kinase C2 domain-containing subunit gamma	The protein encoded by this gene belongs to the phosphoinositide 3-kinase (PI3K) family.	9878262
PIK3C3	Phosphatidylinositol 3-kinase catalytic subunit type 3	The protein encoded by this gene is a catalytic subunit of the PI3K complex that mediates formation of phosphatidylinositol 3-phosphate.	21283715
PIK3CD	Phosphatidylinositol 4,5-bisphosphate 3-kinase catalytic subunit delta isoform	The protein encoded by this gene is a class I PI3K found primarily in leukocytes. Phosphoinositide-3-kinase (PI3K) phosphorylates phosphatidylinositol (PI) and its phosphorylated derivatives at position 3 of the inositol ring to produce 3-phosphoinositides.	30738173
PIK3CG	Phosphatidylinositol-4,5-Bisphosphate 3-Kinase Catalytic Subunit Gamma	The protein encoded by this gene is a class I catalytic subunit of PI3K. Like other class I catalytic subunits (p110-alpha p110-beta, and p110-delta), the encoded protein binds a p85 regulatory subunit to form PI3K.	32368142
PIK3R1	Phosphoinositide-3-Kinase Regulatory Subunit 1	PI3K comprises a 110 kD catalytic subunit and a regulatory subunit of either 85, 55, or 50 kD. This gene encodes the 85 kD regulatory subunit.	33512474
PIK3R2	Phosphoinositide-3-Kinase Regulatory Subunit 2	The protein encoded by this gene is a regulatory component of PI3K.	31441589
PIK3R3	Phosphoinositide-3-Kinase Regulatory Subunit 3	The protein encoded by this gene represents a regulatory subunit of PI3K. The encoded protein contains two SH2 domains through which it binds activated protein tyrosine kinases to regulate their activity.	32636680
PIK3R4	Phosphoinositide-3-Kinase Regulatory Subunit 4	This gene encodes a regulatory subunit of the PI3K complex that mediates formation of phosphatidylinositol 3-phosphate.	23006971
PIK3R5	Phosphoinositide-3-Kinase Regulatory Subunit 5	This protein encoded by this gene recruits the catalytic subunit from the cytosol to the plasma membrane through high-affinity interaction with G-beta-gamma proteins.	23006971
PIK3R6	Phosphoinositide-3-Kinase Regulatory Subunit 6	This gene encodes a regulatory subunit, and is distantly related to the phosphoinositide-3-kinase, regulatory subunit 5 gene which is located adjacent to this gene on chromosome 7.	24734904
PDK1	Pyruvate Dehydrogenase Kinase 1	Kinase that plays a key role in regulation of glucose and fatty acid metabolism and homeostasis via phosphorylation of the pyruvate dehydrogenase subunits PDHA1 and PDHA2. The phosphorylation and activating of AKT by PDK1 can be facilitated by PIP3.	15023437
MTOR	Mechanistic Target Of Rapamycin Kinase	The protein encoded by this gene belongs to a family of phosphatidylinositol kinase-related kinases, and is a component of two distinct complexes, that is mTORC1 and mTORC2. Both mTORC1 and mTORC2 involves in the PI3K/AKT pathway.	31323288
PTEN	Phosphatase And Tensin Homolog	The protein encoded by this gene negatively regulates intracellular levels of phosphatidylinositol-3,4,5-trisphosphate in cells and functions as a tumor suppressor by negatively regulating AKT/PKB signaling pathway.	30999672
AKT1	AKT Serine/Threonine Kinase 1	This gene encodes one of the three members of the human AKT serine-threonine protein kinase family which are often referred to as protein kinase B alpha, beta, and gamma. These highly similar AKT proteins all have an N-terminal pleckstrin homology domain, a serine/threonine-specific kinase domain and a C-terminal regulatory domain. These proteins are phosphorylated by phosphoinositide 3-kinase (P…	22144946
AKT2	AKT Serine/Threonine Kinase 2	This gene is a putative oncogene encoding a protein belonging to a subfamily of serine/threonine kinases containing SH2-like (Src homology 2-like) domains, which is involved in signaling pathways. The gene serves as an oncogene in the tumorigenesis of cancer cells For example, its overexpression contributes to the malignant phenotype of a subset of human ductal pancreatic cancers. The encoded pro…	22144946
AKT3	AKT Serine/Threonine Kinase 3	The protein encoded by this gene is a member of the AKT, also called PKB, serine/threonine protein kinase family. AKT kinases are known to be regulators of cell signaling in response to insulin and growth factors. They are involved in a wide variety of biological processes including cell proliferation, differentiation, apoptosis, tumorigenesis, as well as glycogen synthesis and glucose uptake.	22144946

## Sheet: FA_metabolic_genes
Gene symbol	Type	Protein	Description	PMID
ACLY	FA de novo synthesis	ATP Citrate Lyase	ATP citrate lyase is the primary enzyme responsible for the synthesis of cytosolic acetyl-CoA in many tissues. It catalyzes the formation of acetyl-CoA and oxaloacetate from citrate and CoA with a concomitant hydrolysis of ATP to ADP and phosphate.	32214246
ACACA	FA de novo synthesis	Acetyl-CoA Carboxylase Alpha	Acetyl-CoA carboxylase (ACC) is a complex multifunctional enzyme system. ACC is a biotin-containing enzyme which catalyzes the carboxylation of acetyl-CoA to malonyl-CoA, the rate-limiting step in fatty acid synthesis.	26282231
ACACB	FA de novo synthesis	Acetyl-CoA Carboxylase Beta	Acetyl-CoA carboxylase (ACC) is a complex multifunctional enzyme system. ACC is a biotin-containing enzyme which catalyzes the carboxylation of acetyl-CoA to malonyl-CoA, the rate-limiting step in fatty acid synthesis. ACC-beta is thought to control fatty acid oxidation by means of the ability of malonyl-CoA to inhibit carnitine-palmitoyl-CoA transferase I, the rate-limiting step in fatty acid up…	32597196
FASN	FA de novo synthesis	Fatty Acid Synthase	The enzyme encoded by this gene is a multifunctional protein. Its main function is to catalyze the synthesis of palmitate from acetyl-CoA and malonyl-CoA, in the presence of NADPH, into long-chain saturated fatty acids.	17882277
ACSL1	FA de novo synthesis	Acyl-CoA Synthetase Long Chain Family Member 1	The protein encoded by this gene is an isozyme of the long-chain fatty-acid-coenzyme A ligase family. Although differing in substrate specificity, subcellular localization, and tissue distribution, all isozymes of this family convert free long-chain fatty acids into fatty acyl-CoA esters, and thereby play a key role in lipid biosynthesis and fatty acid degradation.	33152322
ACSL3	FA de novo synthesis	Acyl-CoA Synthetase Long Chain Family Member 3	The protein encoded by this gene is an isozyme of the long-chain fatty-acid-coenzyme A ligase family. Although differing in substrate specificity, subcellular localization, and tissue distribution, all isozymes of this family convert free long-chain fatty acids into fatty acyl-CoA esters, and thereby play a key role in lipid biosynthesis and fatty acid degradation.	32814895
ACSL4	FA de novo synthesis	Acyl-CoA Synthetase Long Chain Family Member 4	The protein encoded by this gene is an isozyme of the long-chain fatty-acid-coenzyme A ligase family. Although differing in substrate specificity, subcellular localization, and tissue distribution, all isozymes of this family convert free long-chain fatty acids into fatty acyl-CoA esters, and thereby play a key role in lipid biosynthesis and fatty acid degradation.	35216678
ACSL5	FA de novo synthesis	Acyl-CoA Synthetase Long Chain Family Member 5	The protein encoded by this gene is an isozyme of the long-chain fatty-acid-coenzyme A ligase family. Although differing in substrate specificity, subcellular localization, and tissue distribution, all isozymes of this family convert free long-chain fatty acids into fatty acyl-CoA esters, and thereby play a key role in lipid biosynthesis and fatty acid degradation.	31759926
SCD	FA de novo synthesis	Stearoyl-CoA Desaturase	This gene encodes an enzyme involved in fatty acid biosynthesis, primarily the synthesis of oleic acid.	34671163
SCD5	FA de novo synthesis	Stearoyl-CoA Desaturase 5	Stearoyl-CoA desaturase (SCD; EC 1.14.99.5) is an integral membrane protein of the endoplasmic reticulum that catalyzes the formation of monounsaturated fatty acids from saturated fatty acids.	33097765
SREBF1	FA de novo synthesis	Sterol Regulatory Element Binding Transcription Factor 1	This gene encodes a basic helix-loop-helix-leucine zipper (bHLH-Zip) transcription factor that binds to the sterol regulatory element-1 (SRE1), which is a motif that is found in the promoter of the low density lipoprotein receptor gene and other genes involved in sterol biosynthesis.	26282231
SREBF2	FA de novo synthesis	Sterol Regulatory Element Binding Transcription Factor 2	This gene encodes a member of the a ubiquitously expressed transcription factor that controls cholesterol homeostasis by regulating transcription of sterol-regulated genes.	15589694
NR1H2	FA de novo synthesis	Nuclear Receptor Subfamily 1 Group H Member 2	The liver X receptors, LXRA (NR1H3; MIM 602423) and LXRB, form a subfamily of the nuclear receptor superfamily and are key regulators of macrophage function, controlling transcriptional programs involved in lipid homeostasis and inflammation.	33713792
NR1H3	FA de novo synthesis	Nuclear Receptor Subfamily 1 Group H Member 3	The protein encoded by this gene belongs to the NR1 subfamily of the nuclear receptor superfamily. The NR1 family members are key regulators of macrophage function, controlling transcriptional programs involved in lipid homeostasis and inflammation. This protein is highly expressed in visceral organs, including liver, kidney and intestine. It forms a heterodimer with retinoid X receptor (RXR), an…	32432943
CPT1A	FA de novo synthesis	Carnitine Palmitoyltransferase 1A	The mitochondrial oxidation of long-chain fatty acids is initiated by the sequential action of carnitine palmitoyltransferase I (which is located in the outer membrane and is detergent-labile) and carnitine palmitoyltransferase II (which is located in the inner membrane and is detergent-stable), together with a carnitine-acylcarnitine translocase. CPT I is the key enzyme in the carnitine-dependen…	34035164
CPT1B	FA de novo synthesis	Carnitine Palmitoyltransferase 1B	The protein encoded by this gene, a member of the carnitine/choline acetyltransferase family, is the rate-controlling enzyme of the long-chain fatty acid beta-oxidation pathway in muscle mitochondria.	29249690
CPT1C	FA de novo synthesis	Carnitine Palmitoyltransferase 1C	This gene encodes a member of the carnitine/choline acetyltransferase family. The encoded protein regulates the beta-oxidation and transport of long-chain fatty acids into mitochondria, and may play a role in the regulation of feeding behavior and whole-body energy homeostasis.	32953153
CPT2	FA de novo synthesis	Carnitine Palmitoyltransferase 2	The protein encoded by this gene is a nuclear protein which is transported to the mitochondrial inner membrane. Together with carnitine palmitoyltransferase I, the encoded protein oxidizes long-chain fatty acids in the mitochondria.	30401918
PPARA	FA de novo synthesis	Peroxisome Proliferator Activated Receptor Alpha	Peroxisome proliferators include hypolipidemic drugs, herbicides, leukotriene antagonists, and plasticizers; this term arises because they induce an increase in the size and number of peroxisomes. Peroxisomes are subcellular organelles found in plants and animals that contain enzymes for respiration and for cholesterol and lipid metabolism.	30898012
AGPAT1	FA de novo synthesis	1-Acylglycerol-3-Phosphate O-Acyltransferase 1	This gene encodes an enzyme that converts lysophosphatidic acid (LPA) into phosphatidic acid (PA).	28973305
AGPAT2	FA de novo synthesis	1-Acylglycerol-3-Phosphate O-Acyltransferase 2	This gene encodes a member of the 1-acylglycerol-3-phosphate O-acyltransferase family. The protein is located within the endoplasmic reticulum membrane and converts lysophosphatidic acid to phosphatidic acid, the second step in de novo phospholipid biosynthesis.	34824276
AGPAT3	FA de novo synthesis	1-Acylglycerol-3-Phosphate O-Acyltransferase 3	The protein encoded by this gene is an acyltransferase that converts lysophosphatidic acid into phosphatidic acid, which is the second step in the de novo phospholipid biosynthetic pathway.	33522959
AGPAT4	FA de novo synthesis	1-Acylglycerol-3-Phosphate O-Acyltransferase 4	This gene encodes a member of the 1-acylglycerol-3-phosphate O-acyltransferase family. This integral membrane protein converts lysophosphatidic acid to phosphatidic acid, the second step in de novo phospholipid biosynthesis.	28807933
AGPAT5	FA de novo synthesis	1-Acylglycerol-3-Phosphate O-Acyltransferase 5	This gene encodes a member of the 1-acylglycerol-3-phosphate O-acyltransferase family. This integral membrane protein converts lysophosphatidic acid to phosphatidic acid, the second step in de novo phospholipid biosynthesis.	32568261
LPIN1	FA de novo synthesis	Lipin 1	This gene encodes a magnesium-ion-dependent phosphatidic acid phosphohydrolase enzyme that catalyzes the penultimate step in triglyceride synthesis including the dephosphorylation of phosphatidic acid to yield diacylglycerol.	22055193
LPIN2	FA de novo synthesis	Lipin 2	Mouse studies suggest that this gene functions during normal adipose tissue development and may play a role in human triglyceride metabolism. This gene represents a candidate gene for human lipodystrophy, characterized by loss of body fat, fatty liver, hypertriglyceridemia, and insulin resistance.	34789197
LPIN3	FA de novo synthesis	Lipin 3	The protein encoded by this gene is a member of the lipin family of proteins, and all family members share strong homology in their C-terminal region. This protein is thought to form hetero-oligomers with other lipin family members, while one family member, lipin 1, can also form homo-oligomers.	31260130
DGAT1	FA de novo synthesis	Diacylglycerol O-Acyltransferase 1	This gene encodes an multipass transmembrane protein that functions as a key metabolic enzyme. The encoded protein catalyzes the conversion of diacylglycerol and fatty acyl CoA to triacylglycerol.	32559414
DGAT2	FA de novo synthesis	Diacylglycerol O-Acyltransferase 2	This gene encodes one of two enzymes which catalyzes the final reaction in the synthesis of triglycerides in which diacylglycerol is covalently bound to long chain fatty acyl-CoAs. The encoded protein catalyzes this reaction at low concentrations of magnesium chloride while the other enzyme has high activity at high concentrations of magnesium chloride.	34351342
MGLL	FA de novo synthesis	Monoglyceride Lipase	This gene encodes a serine hydrolase of the AB hydrolase superfamily that catalyzes the conversion of monoacylglycerides to free fatty acids and glycerol. The encoded protein plays a critical role in several physiological processes including pain and nociperception through hydrolysis of the endocannabinoid 2-arachidonoylglycerol.	24884512
PNPLA2	FA de novo synthesis	Patatin Like Phospholipase Domain Containing 2	This gene encodes an enzyme which catalyzes the first step in the hydrolysis of triglycerides in adipose tissue.	32070194
PNPLA6	FA de novo synthesis	Patatin Like Phospholipase Domain Containing 6	This gene encodes a phospholipase that deacetylates intracellular phosphatidylcholine to produce glycerophosphocholine.	33483753
PNPLA8	FA de novo synthesis	Patatin Like Phospholipase Domain Containing 8	This gene encodes a member of the patatin-like phospholipase domain containing protein family. Members of this family are phospholipases which catalyze the cleavage of fatty acids from membrane phospholipids.	33926059
LIPE	FA de novo synthesis	Lipase E, Hormone Sensitive Type	The protein encoded by this gene has a long and a short form, generated by use of alternative translational start codons. The long form is expressed in steroidogenic tissues such as testis, where it converts cholesteryl esters to free cholesterol for steroid hormone production. The short form is expressed in adipose tissue, among others, where it hydrolyzes stored triglycerides to free fatty acid…	25606458
ACSL6	FA de novo synthesis	Acyl-CoA Synthetase Long Chain Family Member 6	The protein encoded by this gene catalyzes the formation of acyl-CoA from fatty acids, ATP, and CoA, using magnesium as a cofactor. The encoded protein plays a major role in fatty acid metabolism in the brain.	27565726
MLYCD	FA de novo synthesis	Malonyl-CoA Decarboxylase	The product of this gene catalyzes the breakdown of malonyl-CoA to acetyl-CoA and carbon dioxide. Malonyl-CoA is an intermediate in fatty acid biosynthesis, and also inhibits the transport of fatty acyl CoAs into mitochondria.	33745485
PNPLA1	FA de novo synthesis	Patatin Like Phospholipase Domain Containing 1	The protein encoded by this gene belongs to the patatin-like phospholipase (PNPLA) family, which is characterized by the presence of a highly conserved patatin domain. PNPLA family members have diverse lipolytic and acyltransferase activities, and are key elements in lipid metabolism.	30290227
PLA2G3	FA de novo synthesis	Phospholipase A2 Group III	This gene encodes a protein that belongs to the secreted phospholipase A2 family, whose members include the bee venom enzyme. The encoded enzyme functions in lipid metabolism and catalyzes the calcium-dependent hydrolysis of the sn-2 acyl bond of phospholipids to release arachidonic acid and lysophospholipids.	23685814
PNPLA7	FA de novo synthesis	Patatin Like Phospholipase Domain Containing 7	Human patatin-like phospholipases, such as PNPLA7, have been implicated in regulation of adipocyte differentiation and have been induced by metabolic stimuli	28887301
PNPLA4	FA de novo synthesis	Patatin Like Phospholipase Domain Containing 4	This gene encodes a member of the patatin-like family of phospholipases. The encoded enzyme has both triacylglycerol lipase and transacylase activities and may be involved in adipocyte triglyceride homeostasis.	30918066
PNPLA3	FA de novo synthesis	Patatin Like Phospholipase Domain Containing 3	The protein encoded by this gene is a triacylglycerol lipase that mediates triacylglycerol hydrolysis in adipocytes. The encoded protein, which appears to be membrane bound, may be involved in the balance of energy usage/storage in adipocytes.	34288010
PNPLA5	FA de novo synthesis	Patatin Like Phospholipase Domain Containing 5	This gene is a member of the patatin-like phospholipase family; its encoded protein has been shown to inhibit transacylation. Multiple transcript variants encoding different isoforms have been found for this gene.	24613307
CD36	FA uptake	CD36 Molecule	Protein encoded by this gene directly mediates cytoadherence of Plasmodium falciparum parasitized erythrocytes and it binds long chain fatty acids and may function in the transport and/or as a regulator of fatty acid transport.	27974793
SLC27A1	FA uptake	Solute Carrier Family 27 Member 1	Protein encoded by this gene mediates the ATP-dependent import of long-chain fatty acids (LCFA) into the cell by mediating their translocation at the plasma membrane	29903879
SLC27A2	FA uptake	Solute Carrier Family 27 Member 2	The protein encoded by this gene is an isozyme of long-chain fatty-acid-coenzyme A ligase family. Although differing in substrate specificity, subcellular localization, and tissue distribution, all isozymes of this family convert free long-chain fatty acids into fatty acyl-CoA esters, and thereby play a key role in lipid biosynthesis and fatty acid degradation.	30334452
SLC27A3	FA uptake	Solute Carrier Family 27 Member 3	This gene belongs to a family of integral membrane proteins and encodes a protein that is involved in lipid metabolism. The increased expression of this gene in human neural stem cells derived from induced pluripotent stem cells suggests that it plays an important role in early brain development.	26548558
SLC27A4	FA uptake	Solute Carrier Family 27 Member 4	This gene encodes a member of a family of fatty acid transport proteins, which are involved in translocation of long-chain fatty acids cross the plasma membrane. This protein is expressed at high levels on the apical side of mature enterocytes in the small intestine, and appears to be the principal fatty acid transporter in enterocytes.	17495600
SLC27A5	FA uptake	Solute Carrier Family 27 Member 5	The protein encoded by this gene is an isozyme of very long-chain acyl-CoA synthetase (VLCS). It is capable of activating very long-chain fatty-acids containing 24- and 26-carbons.	17495600
SLC27A6	FA uptake	Solute Carrier Family 27 Member 6	This gene encodes a member of the fatty acid transport protein family (FATP). FATPs are involved in the uptake of long-chain fatty acids and have unique expression patterns.	17495600
FABP3	FA uptake	Fatty Acid Binding Protein 3	The intracellular fatty acid-binding proteins (FABPs) belongs to a multigene family. FABPs are divided into at least three distinct types, namely the hepatic-, intestinal- and cardiac-type. They form 14-15 kDa proteins and are thought to participate in the uptake, intracellular metabolism and/or transport of long-chain fatty acids.	25263561
FABP4	FA uptake	Fatty Acid Binding Protein 4	FABP4 encodes the fatty acid binding protein found in adipocytes. Fatty acid binding proteins are a family of small, highly conserved, cytoplasmic proteins that bind long-chain fatty acids and other hydrophobic ligands. It is thought that FABPs roles include fatty acid uptake, transport, and metabolism.	34030117
FABP5	FA uptake	Fatty Acid Binding Protein 5	This gene encodes the fatty acid binding protein found in epidermal cells, and was first identified as being upregulated in psoriasis tissue. Fatty acid binding proteins are a family of small, highly conserved, cytoplasmic proteins that bind long-chain fatty acids and other hydrophobic ligands. FABPs may play roles in fatty acid uptake, transport, and metabolism.	33128030
FABP6	FA uptake	Fatty Acid Binding Protein 6	This gene encodes the ileal fatty acid binding protein. Fatty acid binding proteins are a family of small, highly conserved, cytoplasmic proteins that bind long-chain fatty acids and other hydrophobic ligands. FABP6 and FABP1 (the liver fatty acid binding protein) are also able to bind bile acids. It is thought that FABPs roles include fatty acid uptake, transport, and metabolism.	26579439
FABP7	FA uptake	Fatty Acid Binding Protein 7	The gene encodes a small, highly conserved cytoplasmic protein that bind long-chain fatty acids and other hydrophobic ligands. The encoded protein is important in the establishment of the radial glial fiber in the developing brain.	34196621
PTGS1	Eicosanoids metabolism	Prostaglandin-Endoperoxide Synthase 1	This is one of two genes encoding similar enzymes that catalyze the conversion of arachinodate to prostaglandin.	29221664
PTGS2	Eicosanoids metabolism	Prostaglandin-Endoperoxide Synthase 2	Prostaglandin-endoperoxide synthase (PTGS), also known as cyclooxygenase, is the key enzyme in prostaglandin biosynthesis, and acts both as a dioxygenase and as a peroxidase.	30471768
PLA2G4A	Eicosanoids metabolism	Phospholipase A2 Group IVA	This gene encodes a member of the cytosolic phospholipase A2 group IV family. The enzyme catalyzes the hydrolysis of membrane phospholipids to release arachidonic acid which is subsequently metabolized into eicosanoids.	30603139
PLA2G2A	Eicosanoids metabolism	Phospholipase A2 Group IIA	The protein encoded by this gene is a member of the phospholipase A2 family (PLA2). PLA2s constitute a diverse family of enzymes with respect to sequence, function, localization, and divalent cation requirements. This gene product belongs to group II, which contains secreted form of PLA2, an extracellular enzyme that has a low molecular mass and requires calcium ions for catalysis. It catalyzes t…	27313848
PLA2G6	Eicosanoids metabolism	Phospholipase A2 Group VI	The protein encoded by this gene is an A2 phospholipase, a class of enzyme that catalyzes the release of fatty acids from phospholipids.	29325618
PLA2G1B	Eicosanoids metabolism	Phospholipase A2 Group IB	This gene encodes a secreted member of the phospholipase A2 (PLA2) class of enzymes, which is produced by the pancreatic acinar cells. The encoded calcium-dependent enzyme catalyzes the hydrolysis of the sn-2 position of membrane glycerophospholipids to release arachidonic acid (AA) and lysophospholipids.	20215528
PLA2G7	Eicosanoids metabolism	Phospholipase A2 Group VII	The protein encoded by this gene is a secreted enzyme that catalyzes the degradation of platelet-activating factor to biologically inactive products.	34140694
PLA2G10	Eicosanoids metabolism	Phospholipase A2 Group X	This gene encodes a member of the phospholipase A2 family of proteins. Alternative splicing results in multiple transcript variants, at least one of which encodes a preproprotein that is proteolytically processed to generate the mature enzyme. This calcium-dependent enzyme hydrolyzes glycerophospholipids to produce free fatty acids and lysophospholipids.	35887380
PLA2G5	Eicosanoids metabolism	Phospholipase A2 Group V	This gene is a member of the secretory phospholipase A2 family. It is located in a tightly-linked cluster of secretory phospholipase A2 genes on chromosome 1. The encoded enzyme catalyzes the hydrolysis of membrane phospholipids to generate lysophospholipids and free fatty acids including arachidonic acid.	33383652
PLA2G2D	Eicosanoids metabolism	Phospholipase A2 Group IID	This gene encodes a secreted member of the phospholipase A2 family, and is found in a cluster of related family members on chromosome 1. Phospholipase A2 family members hydrolyze the sn-2 fatty acid ester bond of glycerophospholipids to produce lysophospholipids and free fatty acid.	32375030
PLA2G4C	Eicosanoids metabolism	Phospholipase A2 Group IVC	This gene encodes a protein which is a member of the phospholipase A2 enzyme family which hydrolyzes glycerophospholipids to produce free fatty acids and lysophospholipids, both of which serve as precursors in the production of signaling molecules.	28651698
JMJD7-PLA2G4B	Eicosanoids metabolism	JMJD7-PLA2G4B Readthrough	This locus represents naturally-occurring readthrough transcription between the neighboring jumonji domain containing 7 (JMJD7) and phospholipase A2, group IVB (cytosolic) (PLA2G4B) genes. Gene Ontology (GO) annotations related to this gene include calcium ion binding and phospholipase activity.	32618550
PLA2G12A	Eicosanoids metabolism	Phospholipase A2 Group XIIA	Secreted phospholipase A2 (sPLA2) enzymes liberate arachidonic acid from phospholipids for production of eicosanoids and exert a variety of physiologic and pathologic effects. Group XII sPLA2s, such as PLA2G12A, have relatively low specific activity and are structurally and functionally distinct from other sPLA2s	29635698
PLA2G4D	Eicosanoids metabolism	Phospholipase A2 Group IVD	The phospholipase A2 enzyme family, including PLA2G4D, catalyze the hydrolysis of glycerophospholipids at the sn-2 position and then liberate free fatty acids and lysophospholipids	16213696
PLA2G15	Eicosanoids metabolism	Phospholipase A2 Group XV	Lysophospholipases are enzymes that act on biological membranes to regulate the multifunctional lysophospholipids. The protein encoded by this gene hydrolyzes lysophosphatidylcholine to glycerophosphorylcholine and a free fatty acid.	31707382
DAGLA	Eicosanoids metabolism	Diacylglycerol Lipase Alpha	This gene encodes a diacylglycerol lipase. The encoded enzyme is involved in the biosynthesis of the endocannabinoid 2-arachidonoyl-glycerol.	29614312
DAGLB	Eicosanoids metabolism	Diacylglycerol Lipase Beta	Preferentially hydrolyzes DAGs at the sn-1 position in a calcium-dependent manner and has negligible activity against other lipids including monoacylglycerols and phospholipids. Plays a key role in the regulation of 2-AG and AA pools utilized by COX1/2 to generate lipid mediators of macrophage and microglia inflammatory responses.	34607960
PTGDS	Eicosanoids metabolism	Prostaglandin D2 Synthase	The protein encoded by this gene is a glutathione-independent prostaglandin D synthase that catalyzes the conversion of prostaglandin H2 (PGH2) to postaglandin D2 (PGD2).	32389118
PTGR1	Eicosanoids metabolism	Prostaglandin Reductase 1	This gene encodes an enzyme that is involved in the inactivation of the chemotactic factor, leukotriene B4. The encoded protein specifically catalyzes the NADP+ dependent conversion of leukotriene B4 to 12-oxo-leukotriene B4.	26488221
PTGR2	Eicosanoids metabolism	Prostaglandin Reductase 2	This gene encodes an enzyme involved in the metabolism of prostaglandins. The encoded protein catalyzes the NADPH-dependent conversion of 15-keto-prostaglandin E2 to 15-keto-13,14-dihydro-prostaglandin E2.	29175486
PTGES	Eicosanoids metabolism	Prostaglandin E Synthase	The protein encoded by this gene is a glutathione-dependent prostaglandin E synthase.	31320508
PTGIS	Eicosanoids metabolism	Prostaglandin I2 Synthase	This gene encodes a member of the cytochrome P450 superfamily of enzymes. The cytochrome P450 proteins are monooxygenases which catalyze many reactions involved in drug metabolism and synthesis of cholesterol, steroids and other lipids. However, this protein is considered a member of the cytochrome P450 superfamily on the basis of sequence similarity rather than functional similarity. This endopl…	34155103
TBXAS1	Eicosanoids metabolism	Thromboxane A Synthase 1	This gene encodes a member of the cytochrome P450 superfamily of enzymes. The cytochrome P450 proteins are monooxygenases which catalyze many reactions involved in drug metabolism and synthesis of cholesterol, steroids and other lipids. However, this protein is considered a member of the cytochrome P450 superfamily on the basis of sequence similarity rather than functional similarity. This endopl…	19046748
ALOX5AP	Eicosanoids metabolism	Arachidonate 5-Lipoxygenase Activating Protein	This gene encodes a protein which, with 5-lipoxygenase, is required for leukotriene synthesis.	18547289
ALOX5	Eicosanoids metabolism	Arachidonate 5-Lipoxygenase	This gene encodes a member of the lipoxygenase gene family and plays a dual role in the synthesis of leukotrienes from arachidonic acid. The encoded protein, which is expressed specifically in bone marrow-derived cells, catalyzes the conversion of arachidonic acid to 5(S)-hydroperoxy-6-trans-8,11,14-cis-eicosatetraenoic acid, and further to the allylic epoxide 5(S)-trans-7,9-trans-11,14-cis-eicos…	31871543
LTA4H	Eicosanoids metabolism	Leukotriene A4 Hydrolase	The protein encoded by this gene is an enzyme that contains both hydrolase and aminopeptidase activities. The hydrolase activity is used in the final step of the biosynthesis of leukotriene B4, a proinflammatory mediator.	18547289
GSTM1	Eicosanoids metabolism	Glutathione S-Transferase Mu 1	Cytosolic and membrane-bound forms of glutathione S-transferase are encoded by two distinct supergene families. At present, eight distinct classes of the soluble cytoplasmic mammalian glutathione S-transferases have been identified: alpha, kappa, mu, omega, pi, sigma, theta and zeta. This gene encodes a glutathione S-transferase that belongs to the mu class.	31993312
GSTP1	Eicosanoids metabolism	Glutathione S-Transferase Pi 1	Glutathione S-transferases (GSTs) are a family of enzymes that play an important role in detoxification by catalyzing the conjugation of many hydrophobic and electrophilic compounds with reduced glutathione.	32482126
GSTM3	Eicosanoids metabolism	Glutathione S-Transferase Mu 3	Cytosolic and membrane-bound forms of glutathione S-transferase are encoded by two distinct supergene families. At present, eight distinct classes of the soluble cytoplasmic mammalian glutathione S-transferases have been identified: alpha, kappa, mu, omega, pi, sigma, theta and zeta. This gene encodes a glutathione S-transferase that belongs to the mu class. The mu class of enzymes functions in t…	20440768
GSTO1	Eicosanoids metabolism	Glutathione S-Transferase Omega 1	The protein encoded by this gene is an omega class glutathione S-transferase (GST) with glutathione-dependent thiol transferase and dehydroascorbate reductase activities.	19800383
GSTM2	Eicosanoids metabolism	Glutathione S-Transferase Mu 2	Cytosolic and membrane-bound forms of glutathione S-transferase are encoded by two distinct supergene families. At present, eight distinct classes of the soluble cytoplasmic mammalian glutathione S-transferases have been identified: alpha, kappa, mu, omega, pi, sigma, theta and zeta. This gene encodes a glutathione S-transferase that belongs to the mu class. The mu class of enzymes functions in t…	12896903
GSTO2	Eicosanoids metabolism	Glutathione S-Transferase Omega 2	The protein encoded by this gene is an omega class glutathione S-transferase (GST).	29222028
GSTA4	Eicosanoids metabolism	Glutathione S-Transferase Alpha 4	Cytosolic and membrane-bound forms of glutathione S-transferase are encoded by two distinct supergene families. These enzymes are involved in cellular defense against toxic, carcinogenic, and pharmacologically active electrophilic compounds. At present, eight distinct classes of the soluble cytoplasmic mammalian glutathione S-transferases have been identified: alpha, kappa, mu, omega, pi, sigma, …	26654979
GSTM4	Eicosanoids metabolism	Glutathione S-Transferase Mu 4	Cytosolic and membrane-bound forms of glutathione S-transferase are encoded by two distinct supergene families. At present, eight distinct classes of the soluble cytoplasmic mammalian glutathione S-transferases have been identified: alpha, kappa, mu, omega, pi, sigma, theta and zeta. This gene encodes a glutathione S-transferase that belongs to the mu class. The mu class of enzymes functions in t…	20440768
GSTM5	Eicosanoids metabolism	Glutathione S-Transferase Mu 5	Cytosolic and membrane-bound forms of glutathione S-transferase are encoded by two distinct supergene families. At present, eight distinct classes of the soluble cytoplasmic mammalian glutathione S-transferases have been identified: alpha, kappa, mu, omega, pi, sigma, theta and zeta. This gene encodes a glutathione S-transferase that belongs to the mu class. The mu class of enzymes functions in t…	17381985
GSTT2	Eicosanoids metabolism	Glutathione S-Transferase Theta 2 (Gene/Pseudogene)	The protein encoded by this gene, glutathione S-transferase (GST) theta 2 (GSTT2), is a member of a superfamily of proteins that catalyze the conjugation of reduced glutathione to a variety of electrophilic and hydrophobic compounds.	29241580
GSTZ1	Eicosanoids metabolism	Glutathione S-Transferase Zeta 1	This gene is a member of the glutathione S-transferase (GSTs) super-family which encodes multifunctional enzymes important in the detoxification of electrophilic molecules, including carcinogens, mutagens, and several therapeutic drugs, by conjugation with glutathione.	31267557
GSTK1	Eicosanoids metabolism	Glutathione S-Transferase Kappa 1	This gene encodes a member of the kappa class of the glutathione transferase superfamily of enzymes that function in cellular detoxification. The encoded protein is localized to the peroxisome and catalyzes the conjugation of glutathione to a wide range of hydrophobic substates facilitating the removal of these compounds from cells.	31502701
GSTCD	Eicosanoids metabolism	Glutathione S-Transferase C-Terminal Domain Containing	GSTCD (Glutathione S-Transferase C-Terminal Domain Containing) is a Protein Coding gene. Among its related pathways are Metapathway biotransformation. Gene Ontology (GO) annotations related to this gene include methyltransferase activity and rRNA methyltransferase activity.	34941886
GGT1	Eicosanoids metabolism	Gamma-Glutamyltransferase 1	The enzyme encoded by this gene is a type I gamma-glutamyltransferase that catalyzes the transfer of the glutamyl moiety of glutathione to a variety of amino acids and dipeptide acceptors. The enzyme is composed of a heavy chain and a light chain, which are derived from a single precursor protein.	21447318
GGT5	Eicosanoids metabolism	Gamma-Glutamyltransferase 5	This gene is a member of the gamma-glutamyl transpeptidase gene family, and some reports indicate that it is capable of cleaving the gamma-glutamyl moiety of glutathione. The protein encoded by this gene is synthesized as a single, catalytically-inactive polypeptide, that is processed post-transcriptionally to form a heavy and light subunit, with the catalytic activity contained within the small …	21447318
GGT7	Eicosanoids metabolism	Gamma-Glutamyltransferase 7	This gene is a member of a gene family that encodes enzymes involved in both the metabolism of glutathione and in the transpeptidation of amino acids.	25884624
DPEP1	Eicosanoids metabolism	Dipeptidase 1	The protein encoded by this gene is a kidney membrane enzyme involved in the metabolism of glutathione and other similar proteins by dipeptide hydrolysis.	31442408
DPEP2	Eicosanoids metabolism	Dipeptidase 2	DPEP2 belongs to the membrane-bound dipeptidase (EC 3.4.13.19) family. These enzymes hydrolyze a variety of dipeptides, including leukotriene D4, the beta-lactam ring of some antibiotics, and cystinyl-bis-glycine (cys-bis-gly) formed during glutathione degradation	30987861
DPEP3	Eicosanoids metabolism	Dipeptidase 3	This gene encodes a membrane-bound glycoprotein from the family of dipeptidases involved in hydrolytic metabolism of various dipeptides, including penem and carbapenem beta-lactam antibiotics.	12738806
ALOX15B	Eicosanoids metabolism	Arachidonate 15-Lipoxygenase Type B	This gene encodes a member of the lipoxygenase family of structurally related nonheme iron dioxygenases involved in the production of fatty acid hydroperoxides.	28400162
ALOX12	Eicosanoids metabolism	Arachidonate 12-Lipoxygenase, 12S Type	This gene encodes a member of the lipoxygenase family of proteins. The encoded enzyme acts on different polyunsaturated fatty acid substrates to generate bioactive lipid mediators including eicosanoids and lipoxins.	26672987
ALOX12B	Eicosanoids metabolism	Arachidonate 12-Lipoxygenase, 12R Type	This gene encodes an enzyme involved in the conversion of arachidonic acid to 12R-hydroxyeicosatetraenoic acid. Mutations in this gene are associated with nonbullous congenital ichthyosiform erythroderma.	20301593
CYP4A11	Eicosanoids metabolism	Cytochrome P450 Family 4 Subfamily A Member 11	This gene encodes a member of the cytochrome P450 superfamily of enzymes. The cytochrome P450 proteins are monooxygenases which catalyze many reactions involved in drug metabolism and synthesis of cholesterol, steroids and other lipids.	32124935
CYP4F2	Eicosanoids metabolism	Cytochrome P450 Family 4 Subfamily F Member 2	This gene encodes a member of the cytochrome P450 superfamily of enzymes. The cytochrome P450 proteins are monooxygenases which catalyze many reactions involved in drug metabolism and synthesis of cholesterol, steroids and other lipids.	28062356
CYP4F3	Eicosanoids metabolism	Cytochrome P450 Family 4 Subfamily F Member 3	This gene, CYP4F3, encodes a member of the cytochrome P450 superfamily of enzymes. The cytochrome P450 proteins are monooxygenases which catalyze many reactions involved in drug metabolism and synthesis of cholesterol, steroids and other lipids.	18566475
CYP4F11	Eicosanoids metabolism	Cytochrome P450 Family 4 Subfamily F Member 11	This gene, CYP4F11, encodes a member of the cytochrome P450 superfamily of enzymes. The cytochrome P450 proteins are monooxygenases which catalyze many reactions involved in drug metabolism and synthesis of cholesterol, steroids and other lipids.	18065749
CYP4F12	Eicosanoids metabolism	Cytochrome P450 Family 4 Subfamily F Member 12	This gene encodes a member of the cytochrome P450 superfamily of enzymes. The cytochrome P450 proteins are monooxygenases which catalyze many reactions involved in drug metabolism and synthesis of cholesterol, steroids and other lipids.	18065749
CYP2C8	Eicosanoids metabolism	Cytochrome P450 Family 2 Subfamily C Member 8	This gene encodes a member of the cytochrome P450 superfamily of enzymes. The cytochrome P450 proteins are monooxygenases which catalyze many reactions involved in drug metabolism and synthesis of cholesterol, steroids and other lipids.	35868524
CYP2J2	Eicosanoids metabolism	Cytochrome P450 Family 2 Subfamily J Member 2	This gene encodes a member of the cytochrome P450 superfamily of enzymes. The cytochrome P450 proteins are monooxygenases which catalyze many reactions involved in drug metabolism and synthesis of cholesterol, steroids and other lipids.	27992998
